# Supplementary material for: Systematic optimization of Cas12a base editors in wheat and maize using the ITER platform
Source: Genome Biol. 2023 Jan 13;24:6. doi: 10.1186/s13059-022-02836-2 (PMC9838060; doi:10.1186/s13059-022-02836-2)
Supplement: Supplementary file 2 — Additional file 2. Raw data file. [file 13059_2022_2836_MOESM2_ESM.xlsx]

## Sheet: Fig1b
Fig1b	OPERA
Co-transfection efficiency (%)				1	2	3	4	5	6	7	8	9	10	11	12
GFP + mCherry	(-)		A	98.8679	98.0538	97.2342	97.5849	99.2361	98.0408	98.526	99.0902	97.8462	96.1695	96.2993	90.1883
98.8679	0		B	98.8992	98.3953	98.1034	98.4	99.1549	98.4401	98.8336	98.773	99.4253	97.6277	98.096	95.9714
98.0538	0		C	98.135	97.8005	95.5896	97.9381	99.3099	98.5981	99.4021	97.9745	98.2428	98.1511	98.4184	98.1773
97.2342	0		D	99.1095	95.2847	97.5439	98.8602	98.8161	99.2188	98.9674	97.861	98.3347	97.7923	98.8602	97.4878
97.5849	0		E	97.9757	97.9789	97.8383	98.2495	99.3511	99.1429	99.5345	96.764	98.8214	98.415	98.4536	97.6651
99.2361	0		F	98.6179	97.4015	97.993	97.5682	99.4479	99.3392	98.3957	99.5751	98.3847	99.2958	97.6092	97.751
98.0408	0		G	97.6804	97.6172	99.0525	98.8015	98.6723	98.9201	99.3284	99.1614	98.6537	98.7546	98.8488	98.6486
98.526	0		H	0	0	0	0	0	0	0	0	0	0	0	0
99.0902	0
97.8462	0
96.1695	0
96.2993	0
90.1883	0
98.8992
98.3953
98.1034
98.4
99.1549
98.4401
98.8336
98.773
99.4253
97.6277
98.096
95.9714
98.135
97.8005
95.5896
97.9381
99.3099
98.5981
99.4021
97.9745
98.2428
98.1511
98.4184
98.1773
99.1095
95.2847
97.5439
98.8602
98.8161
99.2188
98.9674
97.861
98.3347
97.7923
98.8602
97.4878
97.9757
97.9789
97.8383
98.2495
99.3511
99.1429
99.5345
96.764
98.8214
98.415
98.4536
97.6651
98.6179
97.4015
97.993
97.5682
99.4479
99.3392
98.3957
99.5751
98.3847
99.2958
97.6092
97.751
97.6804
97.6172
99.0525
98.8015
98.6723
98.9201
99.3284
99.1614
98.6537
98.7546
98.8488
98.6486

## Sheet: Fig1c
Fig1c	OPERA
				BE efficiency
				244-108-126	244-108	312-108-126	312-108	175-108-126	175-108	176-108-126	176-108	187-108-126	187-108	246-108-126	246-108	245-108-126	245-108	GON005-108-126	GON005-108
Number	Name vector			0.532951	0.0148561	0.492693	0.0235294	0.426817	0.00693241	0.268178	0.000906618	0.101101	0	0.003663	0	0	0	0.001002	0
245	pCG245_pZmUBI-APOBEC1-intron-nCas9-3xSV40-NLS			0.554845	0.0201401	0.549858	0.0246599	0.466607	0.00760135	0.253381	0	0.091954	0	0.00290416	0	0.000947867	0	0.00194932	0
176	pCG176_pZmUBI-A3B-intron-nCas9-3xSV40-NLS			0.63234		0.573503		0.519544		0.264286		0.0958188		0.00560224		0.00469925		0.00261552
175	pCG175_pZmUBI-A3A-intron-nCas9-3xSV40-NLS
GON005	pGON005_pZmUBI_EvoFerny-nCas9-3xSV40NLS_G7T		MEAN	0.573379	0.0174981	0.538684	0.0240946	0.470989	0.00726688	0.261948	0.000453309	0.0962913	0	0.00405647	0	0.00188237	0	0.00185561	0
187	pCG187_pZmUBI-nuc-NLS-nCas9-PmCDA1-SV40-NLS		SD	0.0522225	0.00373637	0.0415473	0.00079935	0.0465186	0.000473014	0.00767001	0.000641076	0.00459181	0	0.00139141	0	0.0024851	0	0.000810828	0
246	pCG246_pZmUBI-APOBEC1-intron-nCas9-nucNLS-UGI-SV40		%	57.3379	1.74981	53.8684	2.40946	47.0989	0.726688	26.1948	0.0453309	9.62913	0	0.405647	0	0.188237	0	0.185561	0
244	pCG244_pZmUBI-A3A-intron-nCas9-nucNLS-UGI-NLS
312	pCG312_pZmUBI-A3A-intron(W104A-P134A)-nCas9-nucNLS-UGI-SV40

## Sheet: Fig1d
Fig1d	OPERA
				BE efficiency
Number	Name vector			449	449-neg	151	151-neg	152	152-neg	120	120-neg	150	150-neg
120	pCG120_pZmUBI-TadA7.10d-nCas9-3xSV40-NLS			0.219745	0	0.0671756	0	0.0314637	0	0.0234568	0	0.0190736	0
151	pCG151_pZmUBI-TadA8e-nCas9-3xSV40-NLS			0.217712	0	0.0644678	0	0.0425532	0	0.0269608	0	0.0147874	0.00129702
152	pCG152_pZmUBI-TadA8.20m-nCas9-3xSV40-NLS			0.222851		0.0646109		0.0397946		0.0289352		0.0145396
449	pCG449_pZmUBI-BP-TadA8e-nCas9-BP-G7T			0.246		0.0815822		0.0442308		0.0246517		0.0151934
150	pCG150_pZmUBI-TadA7.10m-nCas9-3xSV40-NLS
214	pCG214_pGG-A-TaU3-sgRNA-GFP-ABE-Cas9-rep2-B		MEAN	0.226577	0	0.0694591	0	0.0395106	0	0.0260011	0	0.0158985	0.000648508
215	pCG215_pZmUBI_Cas9-ABE_v2-AarI		SD	0.0131199	0	0.00817726	0	0.00566774	0	0.00243751	0	0.00213381	0.000917129
			%	22.6577	0	6.94591	0	3.95106	0	2.60011	0	1.58985	0.0648508

## Sheet: Fig1e
Fig1e	Sanger Edit R
Base editor
pCG342	pCG342_pZmUBI-APOBEC3A-intron_nCas9-nucNLS-UGI-NLS-P2A-GFP-N7
Mix gRNA
pCG329	pCG329_pGG-A-TaU3-MLO-Cas9-TS2-B
pCG190	pCG190_pGG-A-TaU3-TaLOX2-S2-B
pCG191	pCG191_pGG-A-TaU3-TaLOX2-S3-B
pCG334	pCG334_pGG-AG_p35S-HH-MLO-TS1-HDV-NosT
																		Combined
C:G to T:A conversion (%)
Target site	Nucleotide	P2A_rep1	P2A_rep2	P2A_rep3	P2A_rep4	P2A_rep5	GFP_rep1	GFP_rep2	GFP_rep3	GFP_rep4	GFP_rep5	GFP_rep6	noBE_rep1	noBE_rep2	noBE_rep3	noBE_rep4		P2A	GFP	neg		P value	<0,0001
TaLOX-S3	C6	93	76	72	94	100	34	38	33	30	24	34	0	0	0	0		93	34	0		Exact or approximate P value?	Exact
	C7	83	100	100	90	99	41	44	37	37	28	38	0	0	0	0		83	41	0		P value summary	****
	C9	82	99	100	91	100	42	45	36	43	30	40	2	1	0	0		82	42	2		Significantly different (P < 0.05)?	Yes
	C12	56	63	59	57	61	28	26	10	31	25	24	2	1	1	2		56	28	2		One- or two-tailed P value?	Two-tailed
	C13	39	48	46	49	45	1	3	6	10	2	2	0	0	1	0		39	1	0		Sum of ranks in column A,B	4491 , 9204
	C14	35	50	52	37	36	2	5	3	10	3	0	0	0	0	0		35	2	0		Mann-Whitney U	396
	C15	45	61	68	58	47	9	21	8	24	2	4	0	0	0	0		45	9	0
TaLOX-S2	C1	7	1	5	26	22	0	0	0	0	0	0	0	0	0	0		7	0	0		Difference between medians
	C4	73	75	72	67	65	28	24	1	26	23	28	2	1	6	1		73	28	2		Median of column A	5,500, n=90
	C5	74	75	70	69	66	5	5	0	7	4	24	0	0	0	0		74	5	0		Median of column B	52,00, n=75
	C10	45	46	49	44	47	1	1	0	0	1	1	0	1	2	1		45	1	0		Difference: Actual	46.5
	C13	47	51	47	53	43	0	0	0	0	0	0	0	0	0	0		47	0	0		Difference: Hodges-Lehmann	43
TaMLO	C4	31	22	28	6	41	2	19	14	16	22	20	0	1	0	0		31	2	0
	C12	60	43	51	54	58	6	5	1	10	3	3	0	1	1	1		60	6	0
	C13	43	28	38	47	45	0	3	0	4	1	2	0	0	0	0		43	0	0
																		76	38	0
																		100	44	0
																		99	45	1
																		63	26	1
																		48	3	0
																		50	5	0
																		61	21	0
																		1	0	0
																		75	24	1
																		75	5	0
																		46	1	1
																		51	0	0
																		22	19	1
																		43	5	1
																		28	3	0
																		72	33	0
																		100	37	0
																		100	36	0
																		59	10	1
																		46	6	1
																		52	3	0
																		68	8	0
																		5	0	0
																		72	1	6
																		70	0	0
																		49	0	2
																		47	0	0
																		28	14	0
																		51	1	1
																		38	0	0
																		94	30	0
																		90	37	0
																		91	43	0
																		57	31	2
																		49	10	0
																		37	10	0
																		58	24	0
																		26	0	0
																		67	26	1
																		69	7	0
																		44	0	1
																		53	0	0
																		6	16	0
																		54	10	1
																		47	4	0
																		100	24
																		99	28
																		100	30
																		61	25
																		45	2
																		36	3
																		47	2
																		22	0
																		65	23
																		66	4
																		47	1
																		43	0
																		41	22
																		58	3
																		45	1
																			34
																			38
																			40
																			24
																			2
																			0
																			4
																			0
																			28
																			24
																			1
																			0
																			20
																			3
																			2
																		56.3333	13.5889	0.466667
																		24.1473	14.5648	0.964921

## Sheet: Fig1f
Fig1f	Sanger Edit R
BE
pCG342_pZmUBI-APOBEC3A-intron_nCas9-nucNLS-UGI-NLS-P2A-GFP-N7
gRNAs
pCG430_Zm-gRNA-array1-Cas9
pCG344_pGG-F-TaU3-gRNA-GRF1-Cas9-scaffold-G
C:G to T:A conversion (%)			BE + gRNA			no BE
			rep1	rep2	rep3	rep1	rep2	rep3
Amp1	C4		33	41	44	0	0	0
	C6		40	49	55	0	0	0
	C7		36	44	50	0	0	0
	C13		40	49	48	0	0	0
Amp3	C2		100	98	100	0	4	0
	C5		100	56	100	0	0	0
	C7		100	78	100	0	1	0
	C14		100	100	100	1	1	0
Amp4	C1		28	33	39	0		0
	C2		67	75	74	0		0
	C4		69	76	75	0		0
	C7		73	77	76	0		0
	C12		31	33	30	0		0
	C13		77	78	79	0		0
	C14		93	100	98	0		0
Amp8	C5		38	46	27	0	0	0
Amp9	C1		63	80	80	0	0	0
	C5		95	100	100	0	2	0
	C7		100	100	100	0	0	0
	C8		98	100	100	0	0	0
	C10		66	79	87	0	5	0
	C17		21	30	32	0	1	0
Amp10	C8		100	99	100	0	0	0
	C12		100	100	100	0	0	0

## Sheet: Fig1g
Fig1g	Sanger Edit R
BE
pCG342_pZmUBI-APOBEC3A-intron_nCas9-nucNLS-UGI-NLS-P2A-GFP-N7
gRNAs
pCG430_Zm-gRNA-array1-Cas9
pCG431_Zm-gRNA-array2-Cas9
pCG344_pGG-F-TaU3-gRNA-GRF1-Cas9-scaffold-G
C:G to T:A conversion (%)			BE + gRNA			no BE
			rep1	rep2	rep3	rep1	rep2	rep3
Amp1-1	C4		4	4	1	0	0	0
	C6		9	0	0	0	0	0
	C7		7	0	0	0	0	0
	C13		3	1	1	0	0	0
Amp1-2	C1		43	42	13	1	1	1
	C2		0	0	0	0	0	0
	C4		58	53	43	0	0	0
	C7		43	45	29	0	0	0
	C9		40	43	27	0	0	0
	C11		18	26	8	0	0	0
	C13		17	23	11	0	0	0
	C14		6	14	4	0	0	0
	C15		9	25	3	0	0	0
Amp3-1	C2		50	41	53	0	0	0
	C5		63	49	55	0	0	0
	C7		63	42	49	0	0	0
	C14		88	59	67	1	1	0
Amp3-2	C2		0	3	2	0	0	0
	C4		0	0	10	0	0	0
	C5		0	10	0	0	0	0
	C8		0	0	11	0	0	0
	C9		0	19	12	0	0	0
Amp4-1	C1		0	2	20	0		0
	C2		59	47	63	0		0
	C4		58	53	61	0		0
	C7		53	49	52	0		0
	C12		2	9	25	0		0
	C13		46	51	63	0		0
	C14		57	76	76	0		0
Amp4-2	C1		34	0	13	0		0
	C3		51	12	29	0		0
	C7		66	92	100	0		0
	C9		66	52	100	1		4
	C10		68	57	47	0		0
	C15		59	94	68	0		0
Amp8-1	C5		19	17	3	0	0	0
Amp8-2	C1		11	11	9	0	0	0
	C8		63	57	48	1	1	1
	C12		42	38	32	0	0	0
	C14		45	46	42	0	0	0
Amp9-1	C1		52	73	68	0	0	0
	C5		90	100	98	0	2	0
	C7		97	100	100	0	0	0
	C8		83	100	91	0	0	0
	C10		65	71	70	0	5	0
	C17		18	29	1	0	1	0
Amp9-2	C1		66	81	75	1	1	1
	C7		80	93	83	0	0	0
	C8		83	97	80	0	3	0
	C14		50	54	57	0	3	0
Amp10-1	C8		95	92	68	0	0	0
	C12		99	92	96	0	0	0
Amp10-2	C1		0	0	0	0	0	0
	C7		0	3	2	0	0	0
	C9		0	0	0	0	0	0
	C10		0	0	0	0	0	0
	C13		28	24	25	1	0	1

## Sheet: Fig1h
Fig1h	Sanger Edit R
BE
pCG450_pZmUBI-BP-TadA8e-nCas9-BP-P2A-N7-NLS-G7T
gRNAs
pCG430_Zm-gRNA-array1-Cas9
A:T to G:C conversion (%)			BE + gRNA			no BE
			rep1	rep2	rep3	rep1	rep2	rep3
Amp1	A5		0	0	0	0	0	0
	A8		0	0	0	0	0	0
	A9		0	0	0	0	0	1
Amp3	A10		0	0	0	0	0	0
	A12		0	0	0	0	0	0
Amp4	A5		46	36	24	0	0	0
	A11		0	0	0	0	0	0
Amp8	A4		1	1	0	1	1	1
	A6		17	2	23	0	0	0
	A13		0	0	0	0	0	0
Amp9	A4		40	30	27	0	0	0
	A6		45	44	47	0	0	0
	A9		2	1	2	0	0	0
	A15		0	0	0	0	0	0
Amp10	A1		0	0	0	0	0	0
	A2		0	0	0	0	0	0
	A4		25	18	17	0	0	0
	A7		69	67	56	0	0	0
	A11		10	19	0	0	0	0
	A13		18	0	0	0	0	0
	A14		0	0	0	0	0	0

## Sheet: Fig2a
Fig2A
BE architectures
1	pCG168_pZmUBI-TadA7.10d-TaLbCas12a(D832A)-3xSV40-NLS
2	pCG169_pZmUBI-TadA8e-TaLbCas12a(D832A)-3xSV40-NLS
3	pCG173_pZmUBI-TadA8.20m-TaLbCas12(D832A)-3xSV40-NLS
4	pCG371_pZmUBI-BPstar-TadA8e-TaLbCas12a(D832A)-3xSV40-NLS-G7T
5	pCG372_pZmUBI-BPstar-TadA8e-TaLbCas12a(D832A)-3xSV40-NLS-CamVT
6	pCG373_pZmUBI-BPstar-TadA8e-TaLbCas12a(D832A)-BP-NLS-G7T
7	pCG374_pZmUBI-BPstar-TadA8e-TaLbCas12a(D832A)-BP-NLS-CamVT
8	pCG391_pZmUBI-BPstar-TadA8e-TaLbCas12a(D156R-D832A)-3xSV40-NLS-G7T
9	pCG392_pZmUBI-BPstar-TadA8e-TaLbCas12a(D156R-D832A)-BP-G7T
10	pCG463_pZmUBI-BPstar-TadA8e-6xGGGGS-TaLbCas12a(D156R-D832A)-BPstar-G7T
11	pCG434_pZmUBI-BPstar-TadA9-TaLbCas12a(D156R-D832A)-BPstar-G7T
12	pCG466_pZmUBI-BPstar-TadA9-6xGGGGS-TaLbCas12a(D156R-D832A)-BPstar-G7T

## Sheet: Fig2b
Fig2b
gRNAs
a	pCG346_p35S-HH-crRNA-GFP-ABE-HDV-NosT
b	pCG367_pZmUBI-HH-crRNA-GFP-ABE-HDV-CamVter
c	pCG361_pGG-A-TaU3-full-DR_crRNA-GFP-ABE-polyT-B
d	pCG362_pGG-A-TaU3-mature-DR_crRNA-GFP-ABE-polyT-B
e	pCG363_pGG-A-TaU3-tRNA-mature-DR_crRNA-GFP-ABE-polyT-B
f	pCG364_pGG-A-TaU3-full-DR_crRNA-GFP-ABE-matureDR-polyT-B
g	pCG365_pGG-A-TaU3-mature-DR_crRNA-GFP-ABE-matureDR-polyT-B
h	pCG366_pGG-A-TaU3-tRNA-mature-DR_crRNA-GFP-ABE-matureDR-polyT-B
i	pCG447_pZmUBI-tRNA-mature-DR_crRNA-GFP-ABE-matureDR-polyT-NosT

## Sheet: Fig2d
Fig2d	OPERA
(') (1)	CHGA023
Number	Name vector			BE efficiency
AP005	pAP005_pZmUBI_GFP(Q70stop-R74K)-AarI			168_AP005	169_AP005	173_AP005	168_346_AP005	169_346_AP005	173_346_AP005
104	pCG104_pZmUBI-GFP-NLS		rep1	0	0	0	0	0.00834202	0
109	pCG109_p35S:mCherry-NLS-AarI		rep2	0	0	0	0	0.00312175	0.00098912
168	pCG168_pZmUBI-TadA7.10d-TaLbCas12a(D832A)-3xSV40-NLS		MEAN	0	0	0	0	0.00573189	0.00049456
169	pCG169_pZmUBI-TadA8e-TaLbCas12a(D832A)-3xSV40-NLS		SD	0	0	0	0	0.00369129	0.000699413
173	pCG173_pZmUBI-TadA8.20m-TaLbCas12(D832A)-3xSV40-NLS		%	0	0	0	0	0.573189	0.049456
(') (2)	CHGA025
Number	Name vector
AP005	pAP005_pZmUBI_GFP(Q70stop-R74K)-AarI
104	pCG104_pZmUBI-GFP-NLS			169_AP005	371_AP005	372_AP005	373_AP005	374_AP005	169_346_AP005	371_346_AP005	372_346_AP005	373_346_AP005	374_346_AP005
109	pCG109_p35S:mCherry-NLS-AarI		rep1	0.00100301	0.00104167	0.000928505	0.00393701	0.0011325	0.0081716	0.0243337	0.0184287	0.0270563	0.0313589
			rep2	0.00186916	0.00093985	0.00166251	0	0	0.0107914	0.0144033	0.0164684	0.0351185	0.0221774
371	pCG371_pZmUBI-BP-TadA8e-TaLbCas12a(D832A)-3xSV40-NLS-G7T
372	pCG372_pZmUBI-BP-TadA8e-TaLbCas12a(D832A)-3xSV40-NLS-CamVT		MEAN	0.00143608	0.000990758	0.00129551	0.0019685	0.000566251	0.00948149	0.0193685	0.0174486	0.0310874	0.0267682
373	pCG373_pZmUBI-BP-TadA8e-TaLbCas12a(D832A)-BP-NLS-G7T		SD	0.00061246	7.19955e-05	0.00051902	0.00278388	0.0008008	0.00185245	0.00702187	0.00138612	0.00570087	0.00649228
374	pCG374_pZmUBI-BP-TadA8e-TaLbCas12a(D832A)-BP-NLS-CamVT		%	0.143608	0.0990758	0.129551	0.19685	0.0566251	0.948149	1.93685	1.74486	3.10874	2.67682
169	pCG169_pZmUBI-TadA8e-TaLbCas12a(D832A)-3xSV40-NLS
(') (3)	CHGA026
Number	Name vector
AP005	pAP005_pZmUBI_GFP(Q70stop-R74K)-AarI
373	pCG373_pZmUBI-BP-TadA8e-TaLbCas12a(D832A)-BP-NLS-G7T			373_AP005	373_346_AP005	373_367_AP005	373_361_AP005	373_362_AP005	373_363_AP005	373_364_AP005	373_365_AP005	373_366_AP005
169	pCG169_pZmUBI-TadA8e-TaLbCas12a(D832A)-3xSV40-NLS		rep1	0	0.0277492	0.0233702	0.00450958	0.0123457	0.0370899	0.0195382	0.0568047	0.127607
			rep2	0	0.0259481	0.0245339	0.000962464	0.0188679	0.022673	0.0142045	0.0535183	0.109925
346	pCG346_p35S-HH-crRNA-GFP-ABE-HDV-NosT
361	pCG361_pGG-A-TaU3-full-DR_crRNA-GFP-ABE-polyT-B		MEAN	0	0.0268487	0.023952	0.00273602	0.0156068	0.0298815	0.0168714	0.0551615	0.118766
362	pCG362_pGG-A-TaU3-mature-DR_crRNA-GFP-ABE-polyT-B		SD	0	0.00127359	0.000822806	0.00250819	0.00461192	0.0101942	0.00377146	0.00232383	0.0125031
363	pCG363_pGG-A-TaU3-tRNA-mature-DR_crRNA-GFP-ABE-polyT-B		%	0	2.68487	2.3952	0.273602	1.56068	2.98815	1.68714	5.51615	11.8766
364	pCG364_pGG-A-TaU3-full-DR_crRNA-GFP-ABE-matureDR-polyT-B
365	pCG365_pGG-A-TaU3-mature-DR_crRNA-GFP-ABE-matureDR-polyT-B
366	pCG366_pGG-A-TaU3-tRNA-mature-DR_crRNA-GFP-ABE-matureDR-polyT-B
367	pCG367_pZmUBI-HH-crRNA-GFP-ABE-HDV-CamVter
(') (4)	CHGA028
Number	Name vector			104_109	169_AP005	373_AP005	391_AP005	392_AP005	169_366_AP005	373_366_AP005	391_366_AP005	392_366_AP005
AP005	pAP005_pZmUBI_GFP(Q70stop-R74K)-AarI
169	pCG169_pZmUBI-TadA8e-TaLbCas12a(D832A)-3xSV40-NLS		rep1	0.973025	0	0	0	0	0.0722101	0.145582	0.220957	0.267442
373	pCG373_pZmUBI-BP-TadA8e-TaLbCas12a(D832A)-BP-NLS-G7T		rep2	0.957543	0	0.000896057	0	0	0.0963597	0.110907	0.22449	0.317218
391	pCG391_pZmUBI-BP-TadA8e-TaLbCas12a(D156R-D832A)-3xSV40-NLS-G7T		rep3						0.0916881	0.134996	0.255337	0.297838
392	pCG392_pZmUBI-BPstar-TadA8e-TaLbCas12a(D156R-D832A)-BPstar-G7T
346	pCG346_p35S-HH-crRNA-GFP-ABE-HDV-NosT
366	pCG366_pGG-A-TaU3-tRNA-mature-DR_crRNA-GFP-ABE-matureDR-polyT-B		MEAN	0.965284	0	0.000448029	0	0	0.0867526	0.130495	0.233594	0.294166
			SD	0.0109475	0	0.000633608	0	0	0.012809	0.0177702	0.018912	0.0250904
			%	96.5284	0	0.0448029	0	0	8.67526	13.0495	23.3594	29.4166
(') (5)	CHGA036
Number	Name vector			392-AP005	463-AP005	434-AP005	466-AP005	392-AP005-366	463-AP005-366	434-AP005-366	466-AP005-366
AP005	pAP005_pZmUBI_GFP(Q70stop-R74K)-AarI
104	pCG104_pZmUBI-GFP-NLS		rep1	0	0	0	0.00108814	0.243776	0.18267	0.341538	0.379257
109	pCG109_p35S:mCherry-NLS-AarI		rep2	0.000954198	0	0.00171969	0.000940734	0.19818	0.311897	0.374625	0.424142
169	pCG169_pZmUBI-TadA8e-TaLbCas12a(D832A)-3xSV40-NLS		rep3					0.166342	0.243731	0.284832	0.452199
463	pCG463_pZmUBI-BPstar-TadA8e-6xGGGGS-TaLbCas12a(D156R-D832A)-BPstar-G7T
466	pCG466_pZmUBI-BPstar-TadA9-6xGGGGS-TaLbCas12a(D156R-D832A)-BPstar-G7T		MEAN	0.000477099	0	0.000859845	0.00101444	0.202766	0.246099	0.333665	0.418533
434	pCG434_pZmUBI-BPstar-TadA9-TaLbCas12a(D156R-D832A)-BPstar-G7T		SD	0.00067472	0	0.001216	0.000104231	0.0389199	0.0646462	0.0454112	0.036793
392	pCG392_pZmUBI-BPstar-TadA8e-TaLbCas12a(D156R-D832A)-BPstar-G7T
346	pCG346_p35S-HH-crRNA-GFP-ABE-HDV-NosT		%	0.0477099	0	0.0859845	0.101444	20.2766	24.6099	33.3665	41.8533
366	pCG366_pGG-A-TaU3-tRNA-mature-DR_crRNA-GFP-ABE-matureDR-polyT-B
('')	CHGA037								A	B	C	D	E	F			One-Way ANOVA
AP005	pAP005_pZmUBI_GFP(Q70stop-R74K)-AarI			169-AP005	373-AP005	392-AP005	434-AP005	466-AP005	169-AP005-346	373-AP005-346	373-AP005-366	392-AP005-366	434-AP005-366	466-AP005-366
169	pCG169_pZmUBI-TadA8e-TaLbCas12a(D832A)-3xSV40-NLS			0	0	0	0	0	0.0130797	0.00418848	0.0756881	0.201465	0.205288	0.339713			treatments	Tukey HSD	Tukey HSD	Tukey HSD
373	pCG373_pZmUBI-BP-TadA8e-TaLbCas12a(D832A)-BP-NLS-G7T			0	0	0	0.00150716	0.00170648	0.00328947	0.00878906	0.0725275	0.221744	0.249205	0.405959			pair	Q statistic	p-value	inferfence
392	pCG392_pZmUBI-BPstar-TadA8e-TaLbCas12a(D156R-D832A)-BPstar-G7T				0				0.00775194	0.0184645	0.0721868	0.141489	0.244703	0.329091			A vs B	0.1972	0.899995	insignificant
434	pCG434_pZmUBI-BPstar-TadA9-TaLbCas12a(D156R-D832A)-BPstar-G7T				0				0.00773694	0.0100182	0.0666075	0.153445	0.244103	0.315701			A vs C	52387	0.0171469	* p<0.05
466	pCG466_pZmUBI-BPstar-TadA9-6xGGGGS-TaLbCas12a(D156R-D832A)-BPstar-G7T																A vs D	140906	0.0010053	** p<0.01
			MEAN	0	0	0	0.00075358	0.000853242	0.00796451	0.0103651	0.0717525	0.179536	0.235825	0.347616			A vs E	187134	0.0010053	** p<0.01
			SD	0	0	0	0.00106572	0.00120667	0.0040049	0.00595415	0.00377489	0.0382566	0.0204848	0.0401169			A vs F	278944	0.0010053	** p<0.01
																	B vs C	50415	0.0228826	* p<0.05
			%	0	0	0	0.075358	0.0853242	0.796451	1.03651	7.17525	17.9536	23.5825	34.7616			B vs D	138934	0.0010053	** p<0.01
																	B vs E	185162	0.0010053	** p<0.01
																	B vs F	276973	0.0010053	** p<0.01
																	C vs D	88519	0.0010053	** p<0.01
																	C vs E	134747	0.0010053	** p<0.01
																	C vs F	226557	0.0010053	** p<0.01
																	D vs E	46228	0.0417691	* p<0.05
																	D vs F	138039	0.0010053	** p<0.01
																	E vs F	91811	0.0010053	** p<0.01

[truncated: 44 more sheets: Fig3a, Fig3b, Fig3c, Fig4b, Fig4c, Fig4ef, Fig4g-1, Fig4g-2, Fig5a, Fig5b, Fig5c, Fig5d, ED_Fig1b, ED_Fig1c, ED_Fig1e, ED_Fig1f, ED_Fig2a, ED_Fig2b, ED_Fig2c, ED_Fig2d …]
