# Supplementary material for: Systematic optimization of Cas12a base editors in wheat and maize using the ITER platform
Source: Genome Biol. 2023 Jan 13;24:6. doi: 10.1186/s13059-022-02836-2 (PMC9838060; doi:10.1186/s13059-022-02836-2)
Supplement: Supplementary file 4 — Additional file 4. Primer list. [file 13059_2022_2836_MOESM4_ESM.xlsx]

## Sheet: Sequencing
Oligo Number	Name	Sequence (5'-3')	Description	Template	Reference
3541	13-3_F	ACACGGAGAAGGCAAAATAC	Sanger sequencing wheat TS
3542	13-3_R	TAGCTGCCCCAGCAAAAAGT	Sanger sequencing wheat TS
3547	60-3_F	GTAAAAATGGATTCATACTTC	Sanger sequencing wheat TS
3548	60-3_R	CGGTGAACTTGAGGGGATTA	Sanger sequencing wheat TS
3587	3587_F-105-1	CAAGAAACAGGAAATGGCTA	Sanger sequencing wheat TS
3588	3588_R-105-1	ATAGTCCAAGTCTCTCCACC	Sanger sequencing wheat TS
3589	3589_F-112-3	ACAACCATGCCACTCCTAGAC	Sanger sequencing wheat TS
3590	3590_R-112-3	GGTTTTGTTCTGATATGCC	Sanger sequencing wheat TS
3591	3591_F-121-2	TCAGCAATGGAATCAGGAAG	Sanger sequencing wheat TS
3592	3592_R-121-2	GTAAGCTACTTTGCACCAAGAT	Sanger sequencing wheat TS
3599	3599_F_196-3	AGGATAATGATACAATAGAC	Sanger sequencing wheat TS
3600	3600_R_196-3	TAAATTTGAGCAAGTACAAT	Sanger sequencing wheat TS
3603	3603_F_230-1	CTTTTCTCTACTTATACTAC	Sanger sequencing wheat TS
3604	3604_R_230-1	GGAAAGTCAATTCTATGACA	Sanger sequencing wheat TS
3605	3605_F_242-2	CTATTCTTCCATTAATCTTAACT	Sanger sequencing wheat TS
3606	3606_R_242-2	ATGATAGTTTTCATATGGTATG	Sanger sequencing wheat TS
2827	2827_F_TaLOX2-S3	GTCCCCTTCCTTCCGATCTAATCTC	Sanger sequencing wheat TS
2828	2828_R_TaLOX2-S3	TGCACGCAGTCAAATAATGGTACGA	Sanger sequencing wheat TS
2836	2836_TaLOX2-S3_F	AGCAAGGACCTCATCCCCATGGG	Sanger sequencing wheat TS
2837	2837_TaLOX2_S3_R	AAACCCCATGGGGATGAGGTCCT	Sanger sequencing wheat TS
2946	2946_MLO_FW1_D	TGGCCTAATTGGTGTGTG	Sanger sequencing wheat TS
2949	2949_MLO_FW2_D	TGCTTCGGTAAAGCAATA	Sanger sequencing wheat TS
2952	2952_MLO_REV1_D	CATGAGATCGCTGGTGTC	Sanger sequencing wheat TS
2955	2955_MLO_REV2_D	AGCTAGAGGGAGAGGATTTG	Sanger sequencing wheat TS
3775	Zm00007a00002650_A2_fwd	AGATGCGAAGACACAAGGGG	Sanger sequencing maize TS
3776	Zm00007a00002650_A2_rev	CTTCCTGCGCTTTCCCTTTC	Sanger sequencing maize TS
3779	Zm00007a00012736_A27_fwd	ACGGACACCATCTCCTCGTA	Sanger sequencing maize TS
3780	Zm00007a00012736_A27_rev	CTGGCCAATGTCGTGGTCT	Sanger sequencing maize TS
3781	Zm00007a00014906_A2_fwd	AAAACGTGTGCTGCCAACTG	Sanger sequencing maize TS
3782	Zm00007a00014906_A2_rev	TGTTCATGTAGTTGGGGGCG	Sanger sequencing maize TS
3787	Zm00007a00018140_A1_rev	AACATCTTCTGCAGCACGGT	Sanger sequencing maize TS
3788	Zm00007a00018140_A1_fwd	TCCGACTTCACCCTCTCCAT	Sanger sequencing maize TS
3789	Zm00007a00019935_A1_rev	TGGTACAGTTGCCCATGGTG	Sanger sequencing maize TS
3790	Zm00007a00019935_A1_fwd	TGTGCTGGTACGAGTTGGAC	Sanger sequencing maize TS
3793	Zm00007a00031403_A1_rev	TTGAGGAGGTCGGAAAAGGC	Sanger sequencing maize TS
3794	Zm00007a00031403_A1_fwd	CATACCTGTCAAGTGCCCCA	Sanger sequencing maize TS
IDT_plate-a_B01	13_TraesCS3B02G554300_part16_rev_guide_0-left	CATTTCACCATTGTTATTTTTGCACA	Primer NGS wheat
IDT_plate-a_B01	13_TraesCS3B02G554300_part16_rev_guide_0-right	ATCTCATCCGTCACATGGCC	Primer NGS wheat
IDT_plate-a_E12	60_TraesCS5B02G373600_part14_fwd_guide_0-left	CCTGTGAGCAAACAGTGTGC	Primer NGS wheat
IDT_plate-a_E12	60_TraesCS5B02G373600_part14_fwd_guide_0-right	CATAGGGGGTAGAAAGAATGGTAA	Primer NGS wheat
IDT_plate-b_A09	105_TraesCS3B02G299400_part2_rev_guide_0-left	GCGTGCAGATCCTTACCGAA	Primer NGS wheat
IDT_plate-b_A09	105_TraesCS3B02G299400_part2_rev_guide_0-right	CTTCCTCGTTGACCTCCTCG	Primer NGS wheat
IDT_plate-b_B04	112_TraesCS5A02G401700_part4_rev_guide_3-left	CCCTCTCCAATAGGAAGCACA	Primer NGS wheat
IDT_plate-b_B04	112_TraesCS5A02G401700_part4_rev_guide_3-right	GATATACCCCGGTTGGCTGG	Primer NGS wheat
IDT_plate-b_C01	121_TraesCS4A02G123200_part7_fwd_guide_1-left	AGTTGTTTGGTTTATCCTTGAGGT	Primer NGS wheat
IDT_plate-b_C01	121_TraesCS4A02G123200_part7_fwd_guide_1-right	TGAATGTCTGCCTGGTGTCC	Primer NGS wheat
IDT_plate-c_E02	242_TraesCS7A02G331800_part18_fwd_guide_0-left	TGCACCCCTAGTTTTAGGCG	Primer NGS wheat
IDT_plate-c_E02	242_TraesCS7A02G331800_part18_fwd_guide_0-right	TGTTCAGTAAACACCATAGTTACCA	Primer NGS wheat
4032	Spacer1_F1	CAGTGCCACAATCTCGAAGC	Primer NGS maize
4033	Spacer1_R1	GAAAGGAGGAGCAAGTCGGT	Primer NGS maize
4034	Spacer3_F1	AACTAGAAGCAAGGCACCGC	Primer NGS maize
4035	Spacer3_R1	GACGAGATGCCGGAGAGAGA	Primer NGS maize
4036	Spacer4_F1	AAAACGTGTGCTGCCAACTG	Primer NGS maize
4037	Spacer4_R1	TGGAACAGCTCGTCGTAGTG	Primer NGS maize
4038	Spacer8_F1	TCCTGCAAGTCATATGCCGG	Primer NGS maize
4039	Spacer8_R1	CTTCTTCCTCGAAGGGTGCC	Primer NGS maize
4040	Spacer9_F1	ACCAGATTAGGCGAGACCCC	Primer NGS maize
4041	Spacer9_R1	GGAACATCCCCAAACCCGAT	Primer NGS maize
4042	Spacer10_F1	AGGAAACTGGGCTTACTCGC	Primer NGS maize
4043	Spacer10_R1	AACTCAGTTTAGGTATTCCTTGGT	Primer NGS maize
3920	13_NGS_F1	AGTATACATTTCACCATTGTTATTTTTGCACA	Index primer wheat NGS
3921	13_NGS_F2	TTGTTGCATTTCACCATTGTTATTTTTGCACA	Index primer wheat NGS
3922	13_NGS_F3	AACAACCATTTCACCATTGTTATTTTTGCACA	Index primer wheat NGS
3923	13_NGS_F4	AACCGACATTTCACCATTGTTATTTTTGCACA	Index primer wheat NGS
3924	13_NGS_F5	AATACTCATTTCACCATTGTTATTTTTGCACA	Index primer wheat NGS
3925	13_NGS_F6	AATTAACATTTCACCATTGTTATTTTTGCACA	Index primer wheat NGS
3926	13_NGS_R1	ACAAGAATCTCATCCGTCACATGGCC	Index primer wheat NGS
3927	13_NGS_R2	ACACTCATCTCATCCGTCACATGGCC	Index primer wheat NGS
3928	13_NGS_R3	ACCATTATCTCATCCGTCACATGGCC	Index primer wheat NGS
3929	13_NGS_R4	ACCGCCATCTCATCCGTCACATGGCC	Index primer wheat NGS
3930	13_NGS_R5	AAGCTTATCTCATCCGTCACATGGCC	Index primer wheat NGS
3931	13_NGS_R6	AAGTCGATCTCATCCGTCACATGGCC	Index primer wheat NGS
3932	60_NGS_F1	AGAACCCCTGTGAGCAAACAGTGTGC	Index primer wheat NGS
3933	60_NGS_F2	ACGCAACCTGTGAGCAAACAGTGTGC	Index primer wheat NGS
3934	60_NGS_F3	AGCTCACCTGTGAGCAAACAGTGTGC	Index primer wheat NGS
3935	60_NGS_F4	ATGAGGCCTGTGAGCAAACAGTGTGC	Index primer wheat NGS
3936	60_NGS_F5	ATTGACCCTGTGAGCAAACAGTGTGC	Index primer wheat NGS
3937	60_NGS_F6	CAACCTCCTGTGAGCAAACAGTGTGC	Index primer wheat NGS
3938	60_NGS_R1	CCGAACCATAGGGGGTAGAAAGAATGGTAA	Index primer wheat NGS
3939	60_NGS_R2	CCGGTGCATAGGGGGTAGAAAGAATGGTAA	Index primer wheat NGS
3940	60_NGS_R3	CATTCCCATAGGGGGTAGAAAGAATGGTAA	Index primer wheat NGS
3941	60_NGS_R4	CCAGCACATAGGGGGTAGAAAGAATGGTAA	Index primer wheat NGS
3942	60_NGS_R5	CGCTTGCATAGGGGGTAGAAAGAATGGTAA	Index primer wheat NGS
3943	60_NGS_R6	CGGTAACATAGGGGGTAGAAAGAATGGTAA	Index primer wheat NGS
3944	105_NGS_F1	CGTAGTGCGTGCAGATCCTTACCGAA	Index primer wheat NGS
3945	105_NGS_F2	CGTCTCGCGTGCAGATCCTTACCGAA	Index primer wheat NGS
3946	105_NGS_F3	CTAACGGCGTGCAGATCCTTACCGAA	Index primer wheat NGS
3947	105_NGS_F4	CTACAAGCGTGCAGATCCTTACCGAA	Index primer wheat NGS
3948	105_NGS_F5	CTATGCGCGTGCAGATCCTTACCGAA	Index primer wheat NGS
3949	105_NGS_F6	GATCACGCGTGCAGATCCTTACCGAA	Index primer wheat NGS
3950	105_NGS_R1	GATGGACTTCCTCGTTGACCTCCTCG	Index primer wheat NGS
3951	105_NGS_R2	GCAGGCCTTCCTCGTTGACCTCCTCG	Index primer wheat NGS
3952	105_NGS_R3	GCCTTCCTTCCTCGTTGACCTCCTCG	Index primer wheat NGS
3953	105_NGS_R4	GAGAGTCTTCCTCGTTGACCTCCTCG	Index primer wheat NGS
3954	105_NGS_R5	GGCGAACTTCCTCGTTGACCTCCTCG	Index primer wheat NGS
3955	105_NGS_R6	GCTCCTCTTCCTCGTTGACCTCCTCG	Index primer wheat NGS
3956	112_NGS_F1	GGTACGCCCTCTCCAATAGGAAGCACA	Index primer wheat NGS
3957	112_NGS_F2	GTTCGGCCCTCTCCAATAGGAAGCACA	Index primer wheat NGS
3958	112_NGS_F3	TAAGAGCCCTCTCCAATAGGAAGCACA	Index primer wheat NGS
3959	112_NGS_F4	TAGCGGCCCTCTCCAATAGGAAGCACA	Index primer wheat NGS
3960	112_NGS_F5	TAGGCACCCTCTCCAATAGGAAGCACA	Index primer wheat NGS
3961	112_NGS_F6	TCCAGGCCCTCTCCAATAGGAAGCACA	Index primer wheat NGS
3962	112_NGS_R1	TGTTACGATATACCCCGGTTGGCTGG	Index primer wheat NGS
3963	112_NGS_R2	TCTCGAGATATACCCCGGTTGGCTGG	Index primer wheat NGS
3964	112_NGS_R3	TGACGTGATATACCCCGGTTGGCTGG	Index primer wheat NGS
3965	112_NGS_R4	TTCTCCGATATACCCCGGTTGGCTGG	Index primer wheat NGS
3966	112_NGS_R5	AACACAGATATACCCCGGTTGGCTGG	Index primer wheat NGS
3967	112_NGS_R6	AACAGTGATATACCCCGGTTGGCTGG	Index primer wheat NGS
3968	121_NGS_F1	AACCTCAGTTGTTTGGTTTATCCTTGAGGT	Index primer wheat NGS
3969	121_NGS_F2	AAGATCAGTTGTTTGGTTTATCCTTGAGGT	Index primer wheat NGS
3970	121_NGS_F3	AAGGCCAGTTGTTTGGTTTATCCTTGAGGT	Index primer wheat NGS
3971	121_NGS_F4	AAGGTGAGTTGTTTGGTTTATCCTTGAGGT	Index primer wheat NGS
3972	121_NGS_F5	AATAGGAGTTGTTTGGTTTATCCTTGAGGT	Index primer wheat NGS
3973	121_NGS_F6	AATGCAAGTTGTTTGGTTTATCCTTGAGGT	Index primer wheat NGS
3974	121_NGS_R1	ACACGTTGAATGTCTGCCTGGTGTCC	Index primer wheat NGS
3975	121_NGS_R2	ACAGAATGAATGTCTGCCTGGTGTCC	Index primer wheat NGS
3976	121_NGS_R3	ACATGGTGAATGTCTGCCTGGTGTCC	Index primer wheat NGS
3977	121_NGS_R4	ACCGGTTGAATGTCTGCCTGGTGTCC	Index primer wheat NGS
3978	121_NGS_R5	ACCGTGTGAATGTCTGCCTGGTGTCC	Index primer wheat NGS
3979	121_NGS_R6	ACCTCTTGAATGTCTGCCTGGTGTCC	Index primer wheat NGS
3980	242_NGS_F1	ACCTTATGCACCCCTAGTTTTAGGCG	Index primer wheat NGS
3981	242_NGS_F2	ACGGTTTGCACCCCTAGTTTTAGGCG	Index primer wheat NGS
3982	242_NGS_F3	ACTGGCTGCACCCCTAGTTTTAGGCG	Index primer wheat NGS
3983	242_NGS_F4	ACTTAGTGCACCCCTAGTTTTAGGCG	Index primer wheat NGS
3984	242_NGS_F5	ACTTCCTGCACCCCTAGTTTTAGGCG	Index primer wheat NGS
3985	242_NGS_F6	AGAAGTTGCACCCCTAGTTTTAGGCG	Index primer wheat NGS
3986	242_NGS_R1	AGAGGATGTTCAGTAAACACCATAGTTACCA	Index primer wheat NGS
3987	242_NGS_R2	AGCTACTGTTCAGTAAACACCATAGTTACCA	Index primer wheat NGS
3988	242_NGS_R3	AGCTGTTGTTCAGTAAACACCATAGTTACCA	Index primer wheat NGS
3989	242_NGS_R4	AGGAGATGTTCAGTAAACACCATAGTTACCA	Index primer wheat NGS
3990	242_NGS_R5	AGGCACTGTTCAGTAAACACCATAGTTACCA	Index primer wheat NGS
3991	242_NGS_R6	AGGCGTTGTTCAGTAAACACCATAGTTACCA	Index primer wheat NGS
4403	60_NGS_F7	ATATCCCCTGTGAGCAAACAGTGTGC	Index primer wheat NGS
4404	60_NGS_R7	ATCCTACATAGGGGGTAGAAAGAATGGTAA	Index primer wheat NGS
4405	105_NGS_F7	ATCTCGGCGTGCAGATCCTTACCGAA	Index primer wheat NGS
4406	105_NGS_R7	ATGGAACTTCCTCGTTGACCTCCTCG	Index primer wheat NGS
4407	112_NGS_F7	ATTGTGCCCTCTCCAATAGGAAGCACA	Index primer wheat NGS
4408	112_NGS_R7	CAACTGGATATACCCCGGTTGGCTGG	Index primer wheat NGS
4409	121_NGS_F7	CAAGAAAGTTGTTTGGTTTATCCTTGAGGT	Index primer wheat NGS
4410	121_NGS_R7	CAAGGTTGAATGTCTGCCTGGTGTCC	Index primer wheat NGS
4287	Sp1_F1-1	AGTATACAGTGCCACAATCTCGAAGC	Index primer maize NGS
4288	Sp1_F1-2	TTGTTGCAGTGCCACAATCTCGAAGC	Index primer maize NGS
4289	Sp1_F1-3	AACAACCAGTGCCACAATCTCGAAGC	Index primer maize NGS
4290	Sp1_F1-4	AACCGACAGTGCCACAATCTCGAAGC	Index primer maize NGS
4291	Sp1_F1-5	AATACTCAGTGCCACAATCTCGAAGC	Index primer maize NGS
4292	Sp1_F1-6	AATTAACAGTGCCACAATCTCGAAGC	Index primer maize NGS
4293	Sp1_R1-1	ACAAGAGAAAGGAGGAGCAAGTCGGT	Index primer maize NGS
4294	Sp1_R1-2	ACACTCGAAAGGAGGAGCAAGTCGGT	Index primer maize NGS
4295	Sp1_R1-3	ACCATTGAAAGGAGGAGCAAGTCGGT	Index primer maize NGS
4296	Sp1_R1-4	ACCGCCGAAAGGAGGAGCAAGTCGGT	Index primer maize NGS
4297	Sp1_R1-5	AAGCTTGAAAGGAGGAGCAAGTCGGT	Index primer maize NGS
4298	Sp1_R1-6	AAGTCGGAAAGGAGGAGCAAGTCGGT	Index primer maize NGS
4299	Sp3_F1-1	AGAACCAACTAGAAGCAAGGCACCGC	Index primer maize NGS
4300	Sp3_F1-2	ACGCAAAACTAGAAGCAAGGCACCGC	Index primer maize NGS
4301	Sp3_F1-3	AGCTCAAACTAGAAGCAAGGCACCGC	Index primer maize NGS
4302	Sp3_F1-4	ATGAGGAACTAGAAGCAAGGCACCGC	Index primer maize NGS
4303	Sp3_F1-5	ATTGACAACTAGAAGCAAGGCACCGC	Index primer maize NGS
4304	Sp3_F1-6	CAACCTAACTAGAAGCAAGGCACCGC	Index primer maize NGS
4305	Sp3_R1-1	CCGAACGACGAGATGCCGGAGAGAGA	Index primer maize NGS
4306	Sp3_R1-2	CCGGTGGACGAGATGCCGGAGAGAGA	Index primer maize NGS
4307	Sp3_R1-3	CATTCCGACGAGATGCCGGAGAGAGA	Index primer maize NGS
4308	Sp3_R1-4	CCAGCAGACGAGATGCCGGAGAGAGA	Index primer maize NGS
4309	Sp3_R1-5	CGCTTGGACGAGATGCCGGAGAGAGA	Index primer maize NGS
4310	Sp3_R1-6	CGGTAAGACGAGATGCCGGAGAGAGA	Index primer maize NGS
4311	Sp4_F1-1	CGTAGTAAAACGTGTGCTGCCAACTG	Index primer maize NGS
4312	Sp4_F1-2	CGTCTCAAAACGTGTGCTGCCAACTG	Index primer maize NGS
4313	Sp4_F1-3	CTAACGAAAACGTGTGCTGCCAACTG	Index primer maize NGS
4314	Sp4_F1-4	CTACAAAAAACGTGTGCTGCCAACTG	Index primer maize NGS
4315	Sp4_F1-5	CTATGCAAAACGTGTGCTGCCAACTG	Index primer maize NGS
4316	Sp4_F1-6	GATCACAAAACGTGTGCTGCCAACTG	Index primer maize NGS
4317	Sp4_R1-1	GATGGATGGAACAGCTCGTCGTAGTG	Index primer maize NGS
4318	Sp4_R1-2	GCAGGCTGGAACAGCTCGTCGTAGTG	Index primer maize NGS
4319	Sp4_R1-3	GCCTTCTGGAACAGCTCGTCGTAGTG	Index primer maize NGS
4320	Sp4_R1-4	GAGAGTTGGAACAGCTCGTCGTAGTG	Index primer maize NGS
4321	Sp4_R1-5	GGCGAATGGAACAGCTCGTCGTAGTG	Index primer maize NGS
4322	Sp4_R1-6	GCTCCTTGGAACAGCTCGTCGTAGTG	Index primer maize NGS
4323	Sp8_F1-1	GGTACGTCCTGCAAGTCATATGCCGG	Index primer maize NGS
4324	Sp8_F1-2	GTTCGGTCCTGCAAGTCATATGCCGG	Index primer maize NGS
4325	Sp8_F1-3	TAAGAGTCCTGCAAGTCATATGCCGG	Index primer maize NGS
4326	Sp8_F1-4	TAGCGGTCCTGCAAGTCATATGCCGG	Index primer maize NGS
4327	Sp8_F1-5	TAGGCATCCTGCAAGTCATATGCCGG	Index primer maize NGS
4328	Sp8_F1-6	TCCAGGTCCTGCAAGTCATATGCCGG	Index primer maize NGS
4329	Sp8_R1-1	TGTTACCTTCTTCCTCGAAGGGTGCC	Index primer maize NGS
4330	Sp8_R1-2	TCTCGACTTCTTCCTCGAAGGGTGCC	Index primer maize NGS
4331	Sp8_R1-3	TGACGTCTTCTTCCTCGAAGGGTGCC	Index primer maize NGS
4332	Sp8_R1-4	TTCTCCCTTCTTCCTCGAAGGGTGCC	Index primer maize NGS
4333	Sp8_R1-5	AACACACTTCTTCCTCGAAGGGTGCC	Index primer maize NGS
4334	Sp8_R1-6	AACAGTCTTCTTCCTCGAAGGGTGCC	Index primer maize NGS
4417	Sp1_F1-7	AACCTCCAGTGCCACAATCTCGAAGC	Index primer maize NGS
4418	Sp1_F1-8	AAGATCCAGTGCCACAATCTCGAAGC	Index primer maize NGS
4419	Sp1_F1-9	AAGGCCCAGTGCCACAATCTCGAAGC	Index primer maize NGS
4420	Sp1_F1-10	AAGGTGCAGTGCCACAATCTCGAAGC	Index primer maize NGS
4421	Sp1_F1-11	AATAGGCAGTGCCACAATCTCGAAGC	Index primer maize NGS
4422	Sp1_F1-12	AATGCACAGTGCCACAATCTCGAAGC	Index primer maize NGS
4423	Sp1_F1-13	ACACGTCAGTGCCACAATCTCGAAGC	Index primer maize NGS
4424	Sp1_F1-14	ACAGAACAGTGCCACAATCTCGAAGC	Index primer maize NGS
4425	Sp1_F1-15	ACATGGCAGTGCCACAATCTCGAAGC	Index primer maize NGS
4426	Sp1_F1-16	ACCGGTCAGTGCCACAATCTCGAAGC	Index primer maize NGS
4427	Sp1_F1-17	ACCGTGCAGTGCCACAATCTCGAAGC	Index primer maize NGS
4428	Sp1_F1-18	ACCTCTCAGTGCCACAATCTCGAAGC	Index primer maize NGS
4429	Sp1_F1-19	ACCTTACAGTGCCACAATCTCGAAGC	Index primer maize NGS
4430	Sp1_F1-20	ACGGTTCAGTGCCACAATCTCGAAGC	Index primer maize NGS
4431	Sp1_F1-21	ACTGGCCAGTGCCACAATCTCGAAGC	Index primer maize NGS
4432	Sp1_R1-7	ACTTAGGAAAGGAGGAGCAAGTCGGT	Index primer maize NGS
4433	Sp1_R1-8	ACTTCCGAAAGGAGGAGCAAGTCGGT	Index primer maize NGS
4434	Sp1_R1-9	AGAAGTGAAAGGAGGAGCAAGTCGGT	Index primer maize NGS
4435	Sp1_R1-10	AGAGGAGAAAGGAGGAGCAAGTCGGT	Index primer maize NGS
4436	Sp1_R1-11	AGCTACGAAAGGAGGAGCAAGTCGGT	Index primer maize NGS
4437	Sp1_R1-12	AGCTGTGAAAGGAGGAGCAAGTCGGT	Index primer maize NGS
4438	Sp1_R1-13	AGGAGAGAAAGGAGGAGCAAGTCGGT	Index primer maize NGS
4439	Sp1_R1-14	AGGCACGAAAGGAGGAGCAAGTCGGT	Index primer maize NGS
4440	Sp1_R1-15	AGGCGTGAAAGGAGGAGCAAGTCGGT	Index primer maize NGS
4441	Sp1_R1-16	AGTCCGGAAAGGAGGAGCAAGTCGGT	Index primer maize NGS
4442	Sp1_R1-17	ATATCCGAAAGGAGGAGCAAGTCGGT	Index primer maize NGS
4443	Sp1_R1-18	ATCCTAGAAAGGAGGAGCAAGTCGGT	Index primer maize NGS
4444	Sp1_R1-19	ATCTCGGAAAGGAGGAGCAAGTCGGT	Index primer maize NGS
4445	Sp1_R1-20	ATGGAAGAAAGGAGGAGCAAGTCGGT	Index primer maize NGS
4446	Sp1_R1-21	ATTGTGGAAAGGAGGAGCAAGTCGGT	Index primer maize NGS
4447	Sp3_F1-7	CAACTGAACTAGAAGCAAGGCACCGC	Index primer maize NGS
4448	Sp3_F1-8	CAAGAAAACTAGAAGCAAGGCACCGC	Index primer maize NGS
4449	Sp3_F1-9	CAAGGTAACTAGAAGCAAGGCACCGC	Index primer maize NGS
4450	Sp3_F1-10	CACTCTAACTAGAAGCAAGGCACCGC	Index primer maize NGS
4451	Sp3_F1-11	CATTGAAACTAGAAGCAAGGCACCGC	Index primer maize NGS
4452	Sp3_F1-12	CCATATAACTAGAAGCAAGGCACCGC	Index primer maize NGS
4453	Sp3_F1-13	CCATCGAACTAGAAGCAAGGCACCGC	Index primer maize NGS
4454	Sp3_F1-14	CCGACTAACTAGAAGCAAGGCACCGC	Index primer maize NGS
4455	Sp3_F1-15	CCGAGGAACTAGAAGCAAGGCACCGC	Index primer maize NGS
4456	Sp3_F1-16	CCGCCGAACTAGAAGCAAGGCACCGC	Index primer maize NGS
4457	Sp3_F1-17	CCGTTCAACTAGAAGCAAGGCACCGC	Index primer maize NGS
4458	Sp3_F1-18	CCTGTTAACTAGAAGCAAGGCACCGC	Index primer maize NGS
4459	Sp3_F1-19	CCTTGTAACTAGAAGCAAGGCACCGC	Index primer maize NGS
4460	Sp3_F1-20	CGATAGAACTAGAAGCAAGGCACCGC	Index primer maize NGS
4461	Sp3_F1-21	CGCCAGAACTAGAAGCAAGGCACCGC	Index primer maize NGS
4462	Sp3_R1-7	CGGATGGACGAGATGCCGGAGAGAGA	Index primer maize NGS
4463	Sp3_R1-8	CGTCAAGACGAGATGCCGGAGAGAGA	Index primer maize NGS
4464	Sp3_R1-9	CGTGCCGACGAGATGCCGGAGAGAGA	Index primer maize NGS
4465	Sp3_R1-10	CTACGTGACGAGATGCCGGAGAGAGA	Index primer maize NGS
4466	Sp3_R1-11	CTGGACGACGAGATGCCGGAGAGAGA	Index primer maize NGS
4467	Sp3_R1-12	CTGGTTGACGAGATGCCGGAGAGAGA	Index primer maize NGS
4468	Sp3_R1-13	CTTAGCGACGAGATGCCGGAGAGAGA	Index primer maize NGS
4469	Sp3_R1-14	CTTATTGACGAGATGCCGGAGAGAGA	Index primer maize NGS
4470	Sp3_R1-15	CTTCCAGACGAGATGCCGGAGAGAGA	Index primer maize NGS
4471	Sp3_R1-16	GAACTCGACGAGATGCCGGAGAGAGA	Index primer maize NGS
4472	Sp3_R1-17	GACCTAGACGAGATGCCGGAGAGAGA	Index primer maize NGS
4473	Sp3_R1-18	GAGGAAGACGAGATGCCGGAGAGAGA	Index primer maize NGS
4474	Sp3_R1-19	GAGTTGGACGAGATGCCGGAGAGAGA	Index primer maize NGS
4475	Sp3_R1-20	GATGATGACGAGATGCCGGAGAGAGA	Index primer maize NGS
4476	Sp3_R1-21	GATTCGGACGAGATGCCGGAGAGAGA	Index primer maize NGS
4477	Sp4_F1-7	AACCTCAAAACGTGTGCTGCCAACTG	Index primer maize NGS
4478	Sp4_F1-8	AAGATCAAAACGTGTGCTGCCAACTG	Index primer maize NGS
4479	Sp4_F1-9	AAGGCCAAAACGTGTGCTGCCAACTG	Index primer maize NGS
4480	Sp4_F1-10	AAGGTGAAAACGTGTGCTGCCAACTG	Index primer maize NGS
4481	Sp4_F1-11	AATAGGAAAACGTGTGCTGCCAACTG	Index primer maize NGS
4482	Sp4_F1-12	AATGCAAAAACGTGTGCTGCCAACTG	Index primer maize NGS
4483	Sp4_F1-13	ACACGTAAAACGTGTGCTGCCAACTG	Index primer maize NGS
4484	Sp4_F1-14	ACAGAAAAAACGTGTGCTGCCAACTG	Index primer maize NGS
4485	Sp4_F1-15	ACATGGAAAACGTGTGCTGCCAACTG	Index primer maize NGS
4486	Sp4_F1-16	ACCGGTAAAACGTGTGCTGCCAACTG	Index primer maize NGS
4487	Sp4_F1-17	ACCGTGAAAACGTGTGCTGCCAACTG	Index primer maize NGS
4488	Sp4_F1-18	ACCTCTAAAACGTGTGCTGCCAACTG	Index primer maize NGS
4489	Sp4_F1-19	ACCTTAAAAACGTGTGCTGCCAACTG	Index primer maize NGS
4490	Sp4_F1-20	ACGGTTAAAACGTGTGCTGCCAACTG	Index primer maize NGS
4491	Sp4_F1-21	ACTGGCAAAACGTGTGCTGCCAACTG	Index primer maize NGS
4492	Sp4_R1-7	ACTTAGTGGAACAGCTCGTCGTAGTG	Index primer maize NGS
4493	Sp4_R1-8	ACTTCCTGGAACAGCTCGTCGTAGTG	Index primer maize NGS
4494	Sp4_R1-9	AGAAGTTGGAACAGCTCGTCGTAGTG	Index primer maize NGS
4495	Sp4_R1-10	AGAGGATGGAACAGCTCGTCGTAGTG	Index primer maize NGS
4496	Sp4_R1-11	AGCTACTGGAACAGCTCGTCGTAGTG	Index primer maize NGS
4497	Sp4_R1-12	AGCTGTTGGAACAGCTCGTCGTAGTG	Index primer maize NGS
4498	Sp4_R1-13	AGGAGATGGAACAGCTCGTCGTAGTG	Index primer maize NGS
4499	Sp4_R1-14	AGGCACTGGAACAGCTCGTCGTAGTG	Index primer maize NGS
4500	Sp4_R1-15	AGGCGTTGGAACAGCTCGTCGTAGTG	Index primer maize NGS
4501	Sp4_R1-16	AGTCCGTGGAACAGCTCGTCGTAGTG	Index primer maize NGS
4502	Sp4_R1-17	ATATCCTGGAACAGCTCGTCGTAGTG	Index primer maize NGS
4503	Sp4_R1-18	ATCCTATGGAACAGCTCGTCGTAGTG	Index primer maize NGS
4504	Sp4_R1-19	ATCTCGTGGAACAGCTCGTCGTAGTG	Index primer maize NGS
4505	Sp4_R1-20	ATGGAATGGAACAGCTCGTCGTAGTG	Index primer maize NGS
4506	Sp4_R1-21	ATTGTGTGGAACAGCTCGTCGTAGTG	Index primer maize NGS
4507	Sp8_F1-7	CAACTGTCCTGCAAGTCATATGCCGG	Index primer maize NGS
4508	Sp8_F1-8	CAAGAATCCTGCAAGTCATATGCCGG	Index primer maize NGS
4509	Sp8_F1-9	CAAGGTTCCTGCAAGTCATATGCCGG	Index primer maize NGS
4510	Sp8_F1-10	CACTCTTCCTGCAAGTCATATGCCGG	Index primer maize NGS
4511	Sp8_F1-11	CATTGATCCTGCAAGTCATATGCCGG	Index primer maize NGS
4512	Sp8_F1-12	CCATATTCCTGCAAGTCATATGCCGG	Index primer maize NGS
4513	Sp8_F1-13	CCATCGTCCTGCAAGTCATATGCCGG	Index primer maize NGS
4514	Sp8_F1-14	CCGACTTCCTGCAAGTCATATGCCGG	Index primer maize NGS
4515	Sp8_F1-15	CCGAGGTCCTGCAAGTCATATGCCGG	Index primer maize NGS
4516	Sp8_F1-16	CCGCCGTCCTGCAAGTCATATGCCGG	Index primer maize NGS
4517	Sp8_F1-17	CCGTTCTCCTGCAAGTCATATGCCGG	Index primer maize NGS
4518	Sp8_F1-18	CCTGTTTCCTGCAAGTCATATGCCGG	Index primer maize NGS
4519	Sp8_F1-19	CCTTGTTCCTGCAAGTCATATGCCGG	Index primer maize NGS
4520	Sp8_F1-20	CGATAGTCCTGCAAGTCATATGCCGG	Index primer maize NGS
4521	Sp8_F1-21	CGCCAGTCCTGCAAGTCATATGCCGG	Index primer maize NGS
4522	Sp8_R1-7	CGGATGCTTCTTCCTCGAAGGGTGCC	Index primer maize NGS
4523	Sp8_R1-8	CGTCAACTTCTTCCTCGAAGGGTGCC	Index primer maize NGS
4524	Sp8_R1-9	CGTGCCCTTCTTCCTCGAAGGGTGCC	Index primer maize NGS
4525	Sp8_R1-10	CTACGTCTTCTTCCTCGAAGGGTGCC	Index primer maize NGS
4526	Sp8_R1-11	CTGGACCTTCTTCCTCGAAGGGTGCC	Index primer maize NGS
4527	Sp8_R1-12	CTGGTTCTTCTTCCTCGAAGGGTGCC	Index primer maize NGS
4528	Sp8_R1-13	CTTAGCCTTCTTCCTCGAAGGGTGCC	Index primer maize NGS
4529	Sp8_R1-14	CTTATTCTTCTTCCTCGAAGGGTGCC	Index primer maize NGS
4530	Sp8_R1-15	CTTCCACTTCTTCCTCGAAGGGTGCC	Index primer maize NGS
4531	Sp8_R1-16	GAACTCCTTCTTCCTCGAAGGGTGCC	Index primer maize NGS
4532	Sp8_R1-17	GACCTACTTCTTCCTCGAAGGGTGCC	Index primer maize NGS
4533	Sp8_R1-18	GAGGAACTTCTTCCTCGAAGGGTGCC	Index primer maize NGS
4534	Sp8_R1-19	GAGTTGCTTCTTCCTCGAAGGGTGCC	Index primer maize NGS
4535	Sp8_R1-20	GATGATCTTCTTCCTCGAAGGGTGCC	Index primer maize NGS
4536	Sp8_R1-21	GATTCGCTTCTTCCTCGAAGGGTGCC	Index primer maize NGS
IDT_plate_230788131	60_NGS_F1	AGTATACCTGTGAGCAAACAGTGTGC	Index primer wheat T0 genotyping NGS
IDT_plate_230788131	60_NGS_R1	AGTATACATAGGGGGTAGAAAGAATGGTAA	Index primer wheat T0 genotyping NGS
IDT_plate_230788131	60_NGS_F2	TTGTTGCCTGTGAGCAAACAGTGTGC	Index primer wheat T0 genotyping NGS
IDT_plate_230788131	60_NGS_R2	TTGTTGCATAGGGGGTAGAAAGAATGGTAA	Index primer wheat T0 genotyping NGS
IDT_plate_230788131	60_NGS_F3	AACAACCCTGTGAGCAAACAGTGTGC	Index primer wheat T0 genotyping NGS
IDT_plate_230788131	60_NGS_R3	AACAACCATAGGGGGTAGAAAGAATGGTAA	Index primer wheat T0 genotyping NGS
IDT_plate_230788131	60_NGS_F4	AACCGACCTGTGAGCAAACAGTGTGC	Index primer wheat T0 genotyping NGS
IDT_plate_230788131	60_NGS_R4	AACCGACATAGGGGGTAGAAAGAATGGTAA	Index primer wheat T0 genotyping NGS
IDT_plate_230788131	60_NGS_F5	AATACTCCTGTGAGCAAACAGTGTGC	Index primer wheat T0 genotyping NGS
IDT_plate_230788131	60_NGS_R5	AATACTCATAGGGGGTAGAAAGAATGGTAA	Index primer wheat T0 genotyping NGS
IDT_plate_230788131	60_NGS_F6	AATTAACCTGTGAGCAAACAGTGTGC	Index primer wheat T0 genotyping NGS
IDT_plate_230788131	60_NGS_R6	AATTAACATAGGGGGTAGAAAGAATGGTAA	Index primer wheat T0 genotyping NGS
IDT_plate_230788131	60_NGS_F7	ACAAGACCTGTGAGCAAACAGTGTGC	Index primer wheat T0 genotyping NGS
IDT_plate_230788131	60_NGS_R7	ACAAGACATAGGGGGTAGAAAGAATGGTAA	Index primer wheat T0 genotyping NGS
IDT_plate_230788131	60_NGS_F8	ACACTCCCTGTGAGCAAACAGTGTGC	Index primer wheat T0 genotyping NGS
IDT_plate_230788131	60_NGS_R8	ACACTCCATAGGGGGTAGAAAGAATGGTAA	Index primer wheat T0 genotyping NGS
IDT_plate_230788131	60_NGS_F9	ACCATTCCTGTGAGCAAACAGTGTGC	Index primer wheat T0 genotyping NGS
IDT_plate_230788131	60_NGS_R9	ACCATTCATAGGGGGTAGAAAGAATGGTAA	Index primer wheat T0 genotyping NGS
IDT_plate_230788131	60_NGS_F10	ACCGCCCCTGTGAGCAAACAGTGTGC	Index primer wheat T0 genotyping NGS
IDT_plate_230788131	60_NGS_R10	ACCGCCCATAGGGGGTAGAAAGAATGGTAA	Index primer wheat T0 genotyping NGS
IDT_plate_230788131	60_NGS_F11	AAGCTTCCTGTGAGCAAACAGTGTGC	Index primer wheat T0 genotyping NGS
IDT_plate_230788131	60_NGS_R11	AAGCTTCATAGGGGGTAGAAAGAATGGTAA	Index primer wheat T0 genotyping NGS
IDT_plate_230788131	60_NGS_F12	AAGTCGCCTGTGAGCAAACAGTGTGC	Index primer wheat T0 genotyping NGS
IDT_plate_230788131	60_NGS_R12	AAGTCGCATAGGGGGTAGAAAGAATGGTAA	Index primer wheat T0 genotyping NGS
IDT_plate_230788131	60_NGS_F13	AGAACCCCTGTGAGCAAACAGTGTGC	Index primer wheat T0 genotyping NGS
IDT_plate_230788131	60_NGS_R13	AGAACCCATAGGGGGTAGAAAGAATGGTAA	Index primer wheat T0 genotyping NGS
IDT_plate_230788131	60_NGS_F14	ACGCAACCTGTGAGCAAACAGTGTGC	Index primer wheat T0 genotyping NGS
IDT_plate_230788131	60_NGS_R14	ACGCAACATAGGGGGTAGAAAGAATGGTAA	Index primer wheat T0 genotyping NGS
IDT_plate_230788131	60_NGS_F15	AGCTCACCTGTGAGCAAACAGTGTGC	Index primer wheat T0 genotyping NGS
IDT_plate_230788131	60_NGS_R15	AGCTCACATAGGGGGTAGAAAGAATGGTAA	Index primer wheat T0 genotyping NGS
IDT_plate_230788131	60_NGS_F16	ATGAGGCCTGTGAGCAAACAGTGTGC	Index primer wheat T0 genotyping NGS
IDT_plate_230788131	60_NGS_R16	ATGAGGCATAGGGGGTAGAAAGAATGGTAA	Index primer wheat T0 genotyping NGS
IDT_plate_230788131	60_NGS_F17	ATTGACCCTGTGAGCAAACAGTGTGC	Index primer wheat T0 genotyping NGS
IDT_plate_230788131	60_NGS_R17	ATTGACCATAGGGGGTAGAAAGAATGGTAA	Index primer wheat T0 genotyping NGS
IDT_plate_230788131	60_NGS_F18	CAACCTCCTGTGAGCAAACAGTGTGC	Index primer wheat T0 genotyping NGS
IDT_plate_230788131	60_NGS_R18	CAACCTCATAGGGGGTAGAAAGAATGGTAA	Index primer wheat T0 genotyping NGS
IDT_plate_230788131	60_NGS_F19	CCGAACCCTGTGAGCAAACAGTGTGC	Index primer wheat T0 genotyping NGS
IDT_plate_230788131	60_NGS_R19	CCGAACCATAGGGGGTAGAAAGAATGGTAA	Index primer wheat T0 genotyping NGS
IDT_plate_230788131	60_NGS_F20	CCGGTGCCTGTGAGCAAACAGTGTGC	Index primer wheat T0 genotyping NGS
IDT_plate_230788131	60_NGS_R20	CCGGTGCATAGGGGGTAGAAAGAATGGTAA	Index primer wheat T0 genotyping NGS
IDT_plate_230788131	60_NGS_F21	CATTCCCCTGTGAGCAAACAGTGTGC	Index primer wheat T0 genotyping NGS
IDT_plate_230788131	60_NGS_R21	CATTCCCATAGGGGGTAGAAAGAATGGTAA	Index primer wheat T0 genotyping NGS
IDT_plate_230788131	60_NGS_F22	CCAGCACCTGTGAGCAAACAGTGTGC	Index primer wheat T0 genotyping NGS
IDT_plate_230788131	60_NGS_R22	CCAGCACATAGGGGGTAGAAAGAATGGTAA	Index primer wheat T0 genotyping NGS
IDT_plate_230788131	60_NGS_F23	CGCTTGCCTGTGAGCAAACAGTGTGC	Index primer wheat T0 genotyping NGS
IDT_plate_230788131	60_NGS_R23	CGCTTGCATAGGGGGTAGAAAGAATGGTAA	Index primer wheat T0 genotyping NGS
IDT_plate_230788131	60_NGS_F24	CGGTAACCTGTGAGCAAACAGTGTGC	Index primer wheat T0 genotyping NGS
IDT_plate_230788131	60_NGS_R24	CGGTAACATAGGGGGTAGAAAGAATGGTAA	Index primer wheat T0 genotyping NGS
IDT_plate_230788131	60_NGS_F25	CGTAGTCCTGTGAGCAAACAGTGTGC	Index primer wheat T0 genotyping NGS
IDT_plate_230788131	60_NGS_R25	CGTAGTCATAGGGGGTAGAAAGAATGGTAA	Index primer wheat T0 genotyping NGS
IDT_plate_230788131	60_NGS_F26	CGTCTCCCTGTGAGCAAACAGTGTGC	Index primer wheat T0 genotyping NGS
IDT_plate_230788131	60_NGS_R26	CGTCTCCATAGGGGGTAGAAAGAATGGTAA	Index primer wheat T0 genotyping NGS
IDT_plate_230788131	60_NGS_F27	CTAACGCCTGTGAGCAAACAGTGTGC	Index primer wheat T0 genotyping NGS
IDT_plate_230788131	60_NGS_R27	CTAACGCATAGGGGGTAGAAAGAATGGTAA	Index primer wheat T0 genotyping NGS
IDT_plate_230788131	60_NGS_F28	CTACAACCTGTGAGCAAACAGTGTGC	Index primer wheat T0 genotyping NGS
IDT_plate_230788131	60_NGS_R28	CTACAACATAGGGGGTAGAAAGAATGGTAA	Index primer wheat T0 genotyping NGS
IDT_plate_230788131	60_NGS_F29	CTATGCCCTGTGAGCAAACAGTGTGC	Index primer wheat T0 genotyping NGS
IDT_plate_230788131	60_NGS_R29	CTATGCCATAGGGGGTAGAAAGAATGGTAA	Index primer wheat T0 genotyping NGS
IDT_plate_230788131	60_NGS_F30	GATCACCCTGTGAGCAAACAGTGTGC	Index primer wheat T0 genotyping NGS
IDT_plate_230788131	60_NGS_R30	GATCACCATAGGGGGTAGAAAGAATGGTAA	Index primer wheat T0 genotyping NGS
IDT_plate_230788131	60_NGS_F31	GATGGACCTGTGAGCAAACAGTGTGC	Index primer wheat T0 genotyping NGS
IDT_plate_230788131	60_NGS_R31	GATGGACATAGGGGGTAGAAAGAATGGTAA	Index primer wheat T0 genotyping NGS
IDT_plate_230788131	60_NGS_F32	GCAGGCCCTGTGAGCAAACAGTGTGC	Index primer wheat T0 genotyping NGS
IDT_plate_230788131	60_NGS_R32	GCAGGCCATAGGGGGTAGAAAGAATGGTAA	Index primer wheat T0 genotyping NGS
IDT_plate_230788131	60_NGS_F33	GCCTTCCCTGTGAGCAAACAGTGTGC	Index primer wheat T0 genotyping NGS
IDT_plate_230788131	60_NGS_R33	GCCTTCCATAGGGGGTAGAAAGAATGGTAA	Index primer wheat T0 genotyping NGS
IDT_plate_230788131	60_NGS_F34	GAGAGTCCTGTGAGCAAACAGTGTGC	Index primer wheat T0 genotyping NGS
IDT_plate_230788131	60_NGS_R34	GAGAGTCATAGGGGGTAGAAAGAATGGTAA	Index primer wheat T0 genotyping NGS
IDT_plate_230788131	60_NGS_F35	GGCGAACCTGTGAGCAAACAGTGTGC	Index primer wheat T0 genotyping NGS
IDT_plate_230788131	60_NGS_R35	GGCGAACATAGGGGGTAGAAAGAATGGTAA	Index primer wheat T0 genotyping NGS
IDT_plate_230788131	60_NGS_F36	GCTCCTCCTGTGAGCAAACAGTGTGC	Index primer wheat T0 genotyping NGS
IDT_plate_230788131	60_NGS_R36	GCTCCTCATAGGGGGTAGAAAGAATGGTAA	Index primer wheat T0 genotyping NGS
IDT_plate_230788131	60_NGS_F37	GGTACGCCTGTGAGCAAACAGTGTGC	Index primer wheat T0 genotyping NGS
IDT_plate_230788131	60_NGS_R37	GGTACGCATAGGGGGTAGAAAGAATGGTAA	Index primer wheat T0 genotyping NGS
IDT_plate_230788131	60_NGS_F38	GTTCGGCCTGTGAGCAAACAGTGTGC	Index primer wheat T0 genotyping NGS
IDT_plate_230788131	60_NGS_R38	GTTCGGCATAGGGGGTAGAAAGAATGGTAA	Index primer wheat T0 genotyping NGS
IDT_plate_230788131	60_NGS_F39	TAAGAGCCTGTGAGCAAACAGTGTGC	Index primer wheat T0 genotyping NGS
IDT_plate_230788131	60_NGS_R39	TAAGAGCATAGGGGGTAGAAAGAATGGTAA	Index primer wheat T0 genotyping NGS
IDT_plate_230788131	60_NGS_F40	TAGCGGCCTGTGAGCAAACAGTGTGC	Index primer wheat T0 genotyping NGS
IDT_plate_230788131	60_NGS_R40	TAGCGGCATAGGGGGTAGAAAGAATGGTAA	Index primer wheat T0 genotyping NGS
IDT_plate_230788131	60_NGS_F41	TAGGCACCTGTGAGCAAACAGTGTGC	Index primer wheat T0 genotyping NGS
IDT_plate_230788131	60_NGS_R41	TAGGCACATAGGGGGTAGAAAGAATGGTAA	Index primer wheat T0 genotyping NGS
IDT_plate_230788131	60_NGS_F42	TCCAGGCCTGTGAGCAAACAGTGTGC	Index primer wheat T0 genotyping NGS
IDT_plate_230788131	60_NGS_R42	TCCAGGCATAGGGGGTAGAAAGAATGGTAA	Index primer wheat T0 genotyping NGS
IDT_plate_230788131	60_NGS_F43	TGTTACCCTGTGAGCAAACAGTGTGC	Index primer wheat T0 genotyping NGS
IDT_plate_230788131	60_NGS_R43	TGTTACCATAGGGGGTAGAAAGAATGGTAA	Index primer wheat T0 genotyping NGS
IDT_plate_230788131	60_NGS_F44	TCTCGACCTGTGAGCAAACAGTGTGC	Index primer wheat T0 genotyping NGS
IDT_plate_230788131	60_NGS_R44	TCTCGACATAGGGGGTAGAAAGAATGGTAA	Index primer wheat T0 genotyping NGS
IDT_plate_230788131	60_NGS_F45	TGACGTCCTGTGAGCAAACAGTGTGC	Index primer wheat T0 genotyping NGS
IDT_plate_230788131	60_NGS_R45	TGACGTCATAGGGGGTAGAAAGAATGGTAA	Index primer wheat T0 genotyping NGS
IDT_plate_230788131	60_NGS_F46	TTCTCCCCTGTGAGCAAACAGTGTGC	Index primer wheat T0 genotyping NGS
IDT_plate_230788131	60_NGS_R46	TTCTCCCATAGGGGGTAGAAAGAATGGTAA	Index primer wheat T0 genotyping NGS
IDT_plate_230788131	60_NGS_F47	AACACACCTGTGAGCAAACAGTGTGC	Index primer wheat T0 genotyping NGS
IDT_plate_230788131	60_NGS_R47	AACACACATAGGGGGTAGAAAGAATGGTAA	Index primer wheat T0 genotyping NGS
IDT_plate_230788131	60_NGS_F48	AACAGTCCTGTGAGCAAACAGTGTGC	Index primer wheat T0 genotyping NGS
IDT_plate_230788131	60_NGS_R48	AACAGTCATAGGGGGTAGAAAGAATGGTAA	Index primer wheat T0 genotyping NGS
IDT_plate_230788131	60_NGS_F49	AACCTCCCTGTGAGCAAACAGTGTGC	Index primer wheat T0 genotyping NGS
IDT_plate_230788131	60_NGS_R49	AACCTCCATAGGGGGTAGAAAGAATGGTAA	Index primer wheat T0 genotyping NGS
IDT_plate_230788131	60_NGS_F50	AAGATCCCTGTGAGCAAACAGTGTGC	Index primer wheat T0 genotyping NGS
IDT_plate_230788131	60_NGS_R50	AAGATCCATAGGGGGTAGAAAGAATGGTAA	Index primer wheat T0 genotyping NGS
IDT_plate_230788131	60_NGS_F51	AAGGCCCCTGTGAGCAAACAGTGTGC	Index primer wheat T0 genotyping NGS
IDT_plate_230788131	60_NGS_R51	AAGGCCCATAGGGGGTAGAAAGAATGGTAA	Index primer wheat T0 genotyping NGS
IDT_plate_230788131	60_NGS_F52	AAGGTGCCTGTGAGCAAACAGTGTGC	Index primer wheat T0 genotyping NGS
IDT_plate_230788131	60_NGS_R52	AAGGTGCATAGGGGGTAGAAAGAATGGTAA	Index primer wheat T0 genotyping NGS
IDT_plate_230788131	60_NGS_F53	AATAGGCCTGTGAGCAAACAGTGTGC	Index primer wheat T0 genotyping NGS
IDT_plate_230788131	60_NGS_R53	AATAGGCATAGGGGGTAGAAAGAATGGTAA	Index primer wheat T0 genotyping NGS
IDT_plate_230788131	60_NGS_F54	AATGCACCTGTGAGCAAACAGTGTGC	Index primer wheat T0 genotyping NGS
IDT_plate_230788131	60_NGS_R54	AATGCACATAGGGGGTAGAAAGAATGGTAA	Index primer wheat T0 genotyping NGS
IDT_plate_230788131	60_NGS_F55	ACACGTCCTGTGAGCAAACAGTGTGC	Index primer wheat T0 genotyping NGS
IDT_plate_230788131	60_NGS_R55	ACACGTCATAGGGGGTAGAAAGAATGGTAA	Index primer wheat T0 genotyping NGS
IDT_plate_230788131	60_NGS_F56	ACAGAACCTGTGAGCAAACAGTGTGC	Index primer wheat T0 genotyping NGS
IDT_plate_230788131	60_NGS_R56	ACAGAACATAGGGGGTAGAAAGAATGGTAA	Index primer wheat T0 genotyping NGS
IDT_plate_230788131	60_NGS_F57	ACATGGCCTGTGAGCAAACAGTGTGC	Index primer wheat T0 genotyping NGS
IDT_plate_230788131	60_NGS_R57	ACATGGCATAGGGGGTAGAAAGAATGGTAA	Index primer wheat T0 genotyping NGS
IDT_plate_230788131	60_NGS_F58	ACCGGTCCTGTGAGCAAACAGTGTGC	Index primer wheat T0 genotyping NGS
IDT_plate_230788131	60_NGS_R58	ACCGGTCATAGGGGGTAGAAAGAATGGTAA	Index primer wheat T0 genotyping NGS
IDT_plate_230788131	60_NGS_F59	ACCGTGCCTGTGAGCAAACAGTGTGC	Index primer wheat T0 genotyping NGS
IDT_plate_230788131	60_NGS_R59	ACCGTGCATAGGGGGTAGAAAGAATGGTAA	Index primer wheat T0 genotyping NGS
IDT_plate_230788131	60_NGS_F60	ACCTCTCCTGTGAGCAAACAGTGTGC	Index primer wheat T0 genotyping NGS
IDT_plate_230788131	60_NGS_R60	ACCTCTCATAGGGGGTAGAAAGAATGGTAA	Index primer wheat T0 genotyping NGS
IDT_plate_230788131	60_NGS_F61	ACCTTACCTGTGAGCAAACAGTGTGC	Index primer wheat T0 genotyping NGS
IDT_plate_230788131	60_NGS_R61	ACCTTACATAGGGGGTAGAAAGAATGGTAA	Index primer wheat T0 genotyping NGS
IDT_plate_230788131	60_NGS_F62	ACGGTTCCTGTGAGCAAACAGTGTGC	Index primer wheat T0 genotyping NGS
IDT_plate_230788131	60_NGS_R62	ACGGTTCATAGGGGGTAGAAAGAATGGTAA	Index primer wheat T0 genotyping NGS
IDT_plate_230788131	60_NGS_F63	ACTGGCCCTGTGAGCAAACAGTGTGC	Index primer wheat T0 genotyping NGS
IDT_plate_230788131	60_NGS_R63	ACTGGCCATAGGGGGTAGAAAGAATGGTAA	Index primer wheat T0 genotyping NGS
IDT_plate_230788131	60_NGS_F64	ACTTAGCCTGTGAGCAAACAGTGTGC	Index primer wheat T0 genotyping NGS
IDT_plate_230788131	60_NGS_R64	ACTTAGCATAGGGGGTAGAAAGAATGGTAA	Index primer wheat T0 genotyping NGS
IDT_plate_230788131	60_NGS_F65	ACTTCCCCTGTGAGCAAACAGTGTGC	Index primer wheat T0 genotyping NGS
IDT_plate_230788131	60_NGS_R65	ACTTCCCATAGGGGGTAGAAAGAATGGTAA	Index primer wheat T0 genotyping NGS
IDT_plate_230788131	60_NGS_F66	AGAAGTCCTGTGAGCAAACAGTGTGC	Index primer wheat T0 genotyping NGS
IDT_plate_230788131	60_NGS_R66	AGAAGTCATAGGGGGTAGAAAGAATGGTAA	Index primer wheat T0 genotyping NGS
IDT_plate_230788131	60_NGS_F67	AGAGGACCTGTGAGCAAACAGTGTGC	Index primer wheat T0 genotyping NGS
IDT_plate_230788131	60_NGS_R67	AGAGGACATAGGGGGTAGAAAGAATGGTAA	Index primer wheat T0 genotyping NGS
IDT_plate_230788131	60_NGS_F68	AGCTACCCTGTGAGCAAACAGTGTGC	Index primer wheat T0 genotyping NGS
IDT_plate_230788131	60_NGS_R68	AGCTACCATAGGGGGTAGAAAGAATGGTAA	Index primer wheat T0 genotyping NGS
IDT_plate_230788131	60_NGS_F69	AGCTGTCCTGTGAGCAAACAGTGTGC	Index primer wheat T0 genotyping NGS
IDT_plate_230788131	60_NGS_R69	AGCTGTCATAGGGGGTAGAAAGAATGGTAA	Index primer wheat T0 genotyping NGS
IDT_plate_230788131	60_NGS_F70	AGGAGACCTGTGAGCAAACAGTGTGC	Index primer wheat T0 genotyping NGS
IDT_plate_230788131	60_NGS_R70	AGGAGACATAGGGGGTAGAAAGAATGGTAA	Index primer wheat T0 genotyping NGS
IDT_plate_230788131	60_NGS_F71	AGGCACCCTGTGAGCAAACAGTGTGC	Index primer wheat T0 genotyping NGS
IDT_plate_230788131	60_NGS_R71	AGGCACCATAGGGGGTAGAAAGAATGGTAA	Index primer wheat T0 genotyping NGS
IDT_plate_230788131	60_NGS_F72	AGGCGTCCTGTGAGCAAACAGTGTGC	Index primer wheat T0 genotyping NGS
IDT_plate_230788131	60_NGS_R72	AGGCGTCATAGGGGGTAGAAAGAATGGTAA	Index primer wheat T0 genotyping NGS
IDT_plate_230788131	60_NGS_F73	AGTCCGCCTGTGAGCAAACAGTGTGC	Index primer wheat T0 genotyping NGS
IDT_plate_230788131	60_NGS_R73	AGTCCGCATAGGGGGTAGAAAGAATGGTAA	Index primer wheat T0 genotyping NGS
IDT_plate_230788131	60_NGS_F74	ATATCCCCTGTGAGCAAACAGTGTGC	Index primer wheat T0 genotyping NGS
IDT_plate_230788131	60_NGS_R74	ATATCCCATAGGGGGTAGAAAGAATGGTAA	Index primer wheat T0 genotyping NGS
IDT_plate_230788131	60_NGS_F75	ATCCTACCTGTGAGCAAACAGTGTGC	Index primer wheat T0 genotyping NGS
IDT_plate_230788131	60_NGS_R75	ATCCTACATAGGGGGTAGAAAGAATGGTAA	Index primer wheat T0 genotyping NGS
IDT_plate_230788131	60_NGS_F76	ATCTCGCCTGTGAGCAAACAGTGTGC	Index primer wheat T0 genotyping NGS
IDT_plate_230788131	60_NGS_R76	ATCTCGCATAGGGGGTAGAAAGAATGGTAA	Index primer wheat T0 genotyping NGS
IDT_plate_230788131	60_NGS_F77	ATGGAACCTGTGAGCAAACAGTGTGC	Index primer wheat T0 genotyping NGS
IDT_plate_230788131	60_NGS_R77	ATGGAACATAGGGGGTAGAAAGAATGGTAA	Index primer wheat T0 genotyping NGS
IDT_plate_230788131	60_NGS_F78	ATTGTGCCTGTGAGCAAACAGTGTGC	Index primer wheat T0 genotyping NGS
IDT_plate_230788131	60_NGS_R78	ATTGTGCATAGGGGGTAGAAAGAATGGTAA	Index primer wheat T0 genotyping NGS
IDT_plate_230788131	60_NGS_F79	CAACTGCCTGTGAGCAAACAGTGTGC	Index primer wheat T0 genotyping NGS
IDT_plate_230788131	60_NGS_R79	CAACTGCATAGGGGGTAGAAAGAATGGTAA	Index primer wheat T0 genotyping NGS
IDT_plate_230788131	60_NGS_F80	CAAGAACCTGTGAGCAAACAGTGTGC	Index primer wheat T0 genotyping NGS
IDT_plate_230788131	60_NGS_R80	CAAGAACATAGGGGGTAGAAAGAATGGTAA	Index primer wheat T0 genotyping NGS
IDT_plate_230788131	60_NGS_F81	CAAGGTCCTGTGAGCAAACAGTGTGC	Index primer wheat T0 genotyping NGS
IDT_plate_230788131	60_NGS_R81	CAAGGTCATAGGGGGTAGAAAGAATGGTAA	Index primer wheat T0 genotyping NGS
IDT_plate_230788131	60_NGS_F82	CACTCTCCTGTGAGCAAACAGTGTGC	Index primer wheat T0 genotyping NGS
IDT_plate_230788131	60_NGS_R82	CACTCTCATAGGGGGTAGAAAGAATGGTAA	Index primer wheat T0 genotyping NGS
IDT_plate_230788131	60_NGS_F83	CATTGACCTGTGAGCAAACAGTGTGC	Index primer wheat T0 genotyping NGS
IDT_plate_230788131	60_NGS_R83	CATTGACATAGGGGGTAGAAAGAATGGTAA	Index primer wheat T0 genotyping NGS
IDT_plate_230788131	60_NGS_F84	CCATATCCTGTGAGCAAACAGTGTGC	Index primer wheat T0 genotyping NGS
IDT_plate_230788131	60_NGS_R84	CCATATCATAGGGGGTAGAAAGAATGGTAA	Index primer wheat T0 genotyping NGS
IDT_plate_230788131	60_NGS_F85	CCATCGCCTGTGAGCAAACAGTGTGC	Index primer wheat T0 genotyping NGS
IDT_plate_230788131	60_NGS_R85	CCATCGCATAGGGGGTAGAAAGAATGGTAA	Index primer wheat T0 genotyping NGS
IDT_plate_230788131	60_NGS_F86	CCGACTCCTGTGAGCAAACAGTGTGC	Index primer wheat T0 genotyping NGS
IDT_plate_230788131	60_NGS_R86	CCGACTCATAGGGGGTAGAAAGAATGGTAA	Index primer wheat T0 genotyping NGS
IDT_plate_230788131	60_NGS_F87	CCGAGGCCTGTGAGCAAACAGTGTGC	Index primer wheat T0 genotyping NGS
IDT_plate_230788131	60_NGS_R87	CCGAGGCATAGGGGGTAGAAAGAATGGTAA	Index primer wheat T0 genotyping NGS
IDT_plate_230788131	60_NGS_F88	CCGCCGCCTGTGAGCAAACAGTGTGC	Index primer wheat T0 genotyping NGS
IDT_plate_230788131	60_NGS_R88	CCGCCGCATAGGGGGTAGAAAGAATGGTAA	Index primer wheat T0 genotyping NGS
IDT_plate_230788131	60_NGS_F89	CCGTTCCCTGTGAGCAAACAGTGTGC	Index primer wheat T0 genotyping NGS
IDT_plate_230788131	60_NGS_R89	CCGTTCCATAGGGGGTAGAAAGAATGGTAA	Index primer wheat T0 genotyping NGS
IDT_plate_230788131	60_NGS_F90	CCTGTTCCTGTGAGCAAACAGTGTGC	Index primer wheat T0 genotyping NGS
IDT_plate_230788131	60_NGS_R90	CCTGTTCATAGGGGGTAGAAAGAATGGTAA	Index primer wheat T0 genotyping NGS
IDT_plate_230788131	60_NGS_F91	CCTTGTCCTGTGAGCAAACAGTGTGC	Index primer wheat T0 genotyping NGS
IDT_plate_230788131	60_NGS_R91	CCTTGTCATAGGGGGTAGAAAGAATGGTAA	Index primer wheat T0 genotyping NGS
IDT_plate_230788131	60_NGS_F92	CGATAGCCTGTGAGCAAACAGTGTGC	Index primer wheat T0 genotyping NGS
IDT_plate_230788131	60_NGS_R92	CGATAGCATAGGGGGTAGAAAGAATGGTAA	Index primer wheat T0 genotyping NGS
IDT_plate_230788131	60_NGS_F93	CGCCAGCCTGTGAGCAAACAGTGTGC	Index primer wheat T0 genotyping NGS
IDT_plate_230788131	60_NGS_R93	CGCCAGCATAGGGGGTAGAAAGAATGGTAA	Index primer wheat T0 genotyping NGS
IDT_plate_230788131	60_NGS_F94	CGGATGCCTGTGAGCAAACAGTGTGC	Index primer wheat T0 genotyping NGS
IDT_plate_230788131	60_NGS_R94	CGGATGCATAGGGGGTAGAAAGAATGGTAA	Index primer wheat T0 genotyping NGS
IDT_plate_230788131	60_NGS_F95	CGTCAACCTGTGAGCAAACAGTGTGC	Index primer wheat T0 genotyping NGS
IDT_plate_230788131	60_NGS_R95	CGTCAACATAGGGGGTAGAAAGAATGGTAA	Index primer wheat T0 genotyping NGS
IDT_plate_230788131	60_NGS_F96	CGTGCCCCTGTGAGCAAACAGTGTGC	Index primer wheat T0 genotyping NGS
IDT_plate_230788131	60_NGS_R96	CGTGCCCATAGGGGGTAGAAAGAATGGTAA	Index primer wheat T0 genotyping NGS
IDT_plate_230788324	112_NGS_F1	AGTATACCCTCTCCAATAGGAAGCACA	Index primer wheat T0 genotyping NGS
IDT_plate_230788324	112_NGS_R1	AGTATAGATATACCCCGGTTGGCTGG	Index primer wheat T0 genotyping NGS
IDT_plate_230788324	112_NGS_F2	TTGTTGCCCTCTCCAATAGGAAGCACA	Index primer wheat T0 genotyping NGS
IDT_plate_230788324	112_NGS_R2	TTGTTGGATATACCCCGGTTGGCTGG	Index primer wheat T0 genotyping NGS
IDT_plate_230788324	112_NGS_F3	AACAACCCCTCTCCAATAGGAAGCACA	Index primer wheat T0 genotyping NGS
IDT_plate_230788324	112_NGS_R3	AACAACGATATACCCCGGTTGGCTGG	Index primer wheat T0 genotyping NGS
IDT_plate_230788324	112_NGS_F4	AACCGACCCTCTCCAATAGGAAGCACA	Index primer wheat T0 genotyping NGS
IDT_plate_230788324	112_NGS_R4	AACCGAGATATACCCCGGTTGGCTGG	Index primer wheat T0 genotyping NGS
IDT_plate_230788324	112_NGS_F5	AATACTCCCTCTCCAATAGGAAGCACA	Index primer wheat T0 genotyping NGS
IDT_plate_230788324	112_NGS_R5	AATACTGATATACCCCGGTTGGCTGG	Index primer wheat T0 genotyping NGS
IDT_plate_230788324	112_NGS_F6	AATTAACCCTCTCCAATAGGAAGCACA	Index primer wheat T0 genotyping NGS
IDT_plate_230788324	112_NGS_R6	AATTAAGATATACCCCGGTTGGCTGG	Index primer wheat T0 genotyping NGS
IDT_plate_230788324	112_NGS_F7	ACAAGACCCTCTCCAATAGGAAGCACA	Index primer wheat T0 genotyping NGS
IDT_plate_230788324	112_NGS_R7	ACAAGAGATATACCCCGGTTGGCTGG	Index primer wheat T0 genotyping NGS
IDT_plate_230788324	112_NGS_F8	ACACTCCCCTCTCCAATAGGAAGCACA	Index primer wheat T0 genotyping NGS
IDT_plate_230788324	112_NGS_R8	ACACTCGATATACCCCGGTTGGCTGG	Index primer wheat T0 genotyping NGS
IDT_plate_230788324	112_NGS_F9	ACCATTCCCTCTCCAATAGGAAGCACA	Index primer wheat T0 genotyping NGS
IDT_plate_230788324	112_NGS_R9	ACCATTGATATACCCCGGTTGGCTGG	Index primer wheat T0 genotyping NGS
IDT_plate_230788324	112_NGS_F10	ACCGCCCCCTCTCCAATAGGAAGCACA	Index primer wheat T0 genotyping NGS
IDT_plate_230788324	112_NGS_R10	ACCGCCGATATACCCCGGTTGGCTGG	Index primer wheat T0 genotyping NGS
IDT_plate_230788324	112_NGS_F11	AAGCTTCCCTCTCCAATAGGAAGCACA	Index primer wheat T0 genotyping NGS
IDT_plate_230788324	112_NGS_R11	AAGCTTGATATACCCCGGTTGGCTGG	Index primer wheat T0 genotyping NGS
IDT_plate_230788324	112_NGS_F12	AAGTCGCCCTCTCCAATAGGAAGCACA	Index primer wheat T0 genotyping NGS
IDT_plate_230788324	112_NGS_R12	AAGTCGGATATACCCCGGTTGGCTGG	Index primer wheat T0 genotyping NGS
IDT_plate_230788324	112_NGS_F13	AGAACCCCCTCTCCAATAGGAAGCACA	Index primer wheat T0 genotyping NGS
IDT_plate_230788324	112_NGS_R13	AGAACCGATATACCCCGGTTGGCTGG	Index primer wheat T0 genotyping NGS
IDT_plate_230788324	112_NGS_F14	ACGCAACCCTCTCCAATAGGAAGCACA	Index primer wheat T0 genotyping NGS
IDT_plate_230788324	112_NGS_R14	ACGCAAGATATACCCCGGTTGGCTGG	Index primer wheat T0 genotyping NGS
IDT_plate_230788324	112_NGS_F15	AGCTCACCCTCTCCAATAGGAAGCACA	Index primer wheat T0 genotyping NGS
IDT_plate_230788324	112_NGS_R15	AGCTCAGATATACCCCGGTTGGCTGG	Index primer wheat T0 genotyping NGS
IDT_plate_230788324	112_NGS_F16	ATGAGGCCCTCTCCAATAGGAAGCACA	Index primer wheat T0 genotyping NGS
IDT_plate_230788324	112_NGS_R16	ATGAGGGATATACCCCGGTTGGCTGG	Index primer wheat T0 genotyping NGS
IDT_plate_230788324	112_NGS_F17	ATTGACCCCTCTCCAATAGGAAGCACA	Index primer wheat T0 genotyping NGS
IDT_plate_230788324	112_NGS_R17	ATTGACGATATACCCCGGTTGGCTGG	Index primer wheat T0 genotyping NGS
IDT_plate_230788324	112_NGS_F18	CAACCTCCCTCTCCAATAGGAAGCACA	Index primer wheat T0 genotyping NGS
IDT_plate_230788324	112_NGS_R18	CAACCTGATATACCCCGGTTGGCTGG	Index primer wheat T0 genotyping NGS
IDT_plate_230788324	112_NGS_F19	CCGAACCCCTCTCCAATAGGAAGCACA	Index primer wheat T0 genotyping NGS
IDT_plate_230788324	112_NGS_R19	CCGAACGATATACCCCGGTTGGCTGG	Index primer wheat T0 genotyping NGS
IDT_plate_230788324	112_NGS_F20	CCGGTGCCCTCTCCAATAGGAAGCACA	Index primer wheat T0 genotyping NGS
IDT_plate_230788324	112_NGS_R20	CCGGTGGATATACCCCGGTTGGCTGG	Index primer wheat T0 genotyping NGS
IDT_plate_230788324	112_NGS_F21	CATTCCCCCTCTCCAATAGGAAGCACA	Index primer wheat T0 genotyping NGS
IDT_plate_230788324	112_NGS_R21	CATTCCGATATACCCCGGTTGGCTGG	Index primer wheat T0 genotyping NGS
IDT_plate_230788324	112_NGS_F22	CCAGCACCCTCTCCAATAGGAAGCACA	Index primer wheat T0 genotyping NGS
IDT_plate_230788324	112_NGS_R22	CCAGCAGATATACCCCGGTTGGCTGG	Index primer wheat T0 genotyping NGS
IDT_plate_230788324	112_NGS_F23	CGCTTGCCCTCTCCAATAGGAAGCACA	Index primer wheat T0 genotyping NGS
IDT_plate_230788324	112_NGS_R23	CGCTTGGATATACCCCGGTTGGCTGG	Index primer wheat T0 genotyping NGS
IDT_plate_230788324	112_NGS_F24	CGGTAACCCTCTCCAATAGGAAGCACA	Index primer wheat T0 genotyping NGS
IDT_plate_230788324	112_NGS_R24	CGGTAAGATATACCCCGGTTGGCTGG	Index primer wheat T0 genotyping NGS
IDT_plate_230788324	112_NGS_F25	CGTAGTCCCTCTCCAATAGGAAGCACA	Index primer wheat T0 genotyping NGS
IDT_plate_230788324	112_NGS_R25	CGTAGTGATATACCCCGGTTGGCTGG	Index primer wheat T0 genotyping NGS
IDT_plate_230788324	112_NGS_F26	CGTCTCCCCTCTCCAATAGGAAGCACA	Index primer wheat T0 genotyping NGS
IDT_plate_230788324	112_NGS_R26	CGTCTCGATATACCCCGGTTGGCTGG	Index primer wheat T0 genotyping NGS
IDT_plate_230788324	112_NGS_F27	CTAACGCCCTCTCCAATAGGAAGCACA	Index primer wheat T0 genotyping NGS
IDT_plate_230788324	112_NGS_R27	CTAACGGATATACCCCGGTTGGCTGG	Index primer wheat T0 genotyping NGS
IDT_plate_230788324	112_NGS_F28	CTACAACCCTCTCCAATAGGAAGCACA	Index primer wheat T0 genotyping NGS
IDT_plate_230788324	112_NGS_R28	CTACAAGATATACCCCGGTTGGCTGG	Index primer wheat T0 genotyping NGS
IDT_plate_230788324	112_NGS_F29	CTATGCCCCTCTCCAATAGGAAGCACA	Index primer wheat T0 genotyping NGS
IDT_plate_230788324	112_NGS_R29	CTATGCGATATACCCCGGTTGGCTGG	Index primer wheat T0 genotyping NGS
IDT_plate_230788324	112_NGS_F30	GATCACCCCTCTCCAATAGGAAGCACA	Index primer wheat T0 genotyping NGS
IDT_plate_230788324	112_NGS_R30	GATCACGATATACCCCGGTTGGCTGG	Index primer wheat T0 genotyping NGS
IDT_plate_230788324	112_NGS_F31	GATGGACCCTCTCCAATAGGAAGCACA	Index primer wheat T0 genotyping NGS
IDT_plate_230788324	112_NGS_R31	GATGGAGATATACCCCGGTTGGCTGG	Index primer wheat T0 genotyping NGS
IDT_plate_230788324	112_NGS_F32	GCAGGCCCCTCTCCAATAGGAAGCACA	Index primer wheat T0 genotyping NGS
IDT_plate_230788324	112_NGS_R32	GCAGGCGATATACCCCGGTTGGCTGG	Index primer wheat T0 genotyping NGS
IDT_plate_230788324	112_NGS_F33	GCCTTCCCCTCTCCAATAGGAAGCACA	Index primer wheat T0 genotyping NGS
IDT_plate_230788324	112_NGS_R33	GCCTTCGATATACCCCGGTTGGCTGG	Index primer wheat T0 genotyping NGS
IDT_plate_230788324	112_NGS_F34	GAGAGTCCCTCTCCAATAGGAAGCACA	Index primer wheat T0 genotyping NGS
IDT_plate_230788324	112_NGS_R34	GAGAGTGATATACCCCGGTTGGCTGG	Index primer wheat T0 genotyping NGS
IDT_plate_230788324	112_NGS_F35	GGCGAACCCTCTCCAATAGGAAGCACA	Index primer wheat T0 genotyping NGS
IDT_plate_230788324	112_NGS_R35	GGCGAAGATATACCCCGGTTGGCTGG	Index primer wheat T0 genotyping NGS
IDT_plate_230788324	112_NGS_F36	GCTCCTCCCTCTCCAATAGGAAGCACA	Index primer wheat T0 genotyping NGS
IDT_plate_230788324	112_NGS_R36	GCTCCTGATATACCCCGGTTGGCTGG	Index primer wheat T0 genotyping NGS
IDT_plate_230788324	112_NGS_F37	GGTACGCCCTCTCCAATAGGAAGCACA	Index primer wheat T0 genotyping NGS
IDT_plate_230788324	112_NGS_R37	GGTACGGATATACCCCGGTTGGCTGG	Index primer wheat T0 genotyping NGS
IDT_plate_230788324	112_NGS_F38	GTTCGGCCCTCTCCAATAGGAAGCACA	Index primer wheat T0 genotyping NGS
IDT_plate_230788324	112_NGS_R38	GTTCGGGATATACCCCGGTTGGCTGG	Index primer wheat T0 genotyping NGS
IDT_plate_230788324	112_NGS_F39	TAAGAGCCCTCTCCAATAGGAAGCACA	Index primer wheat T0 genotyping NGS
IDT_plate_230788324	112_NGS_R39	TAAGAGGATATACCCCGGTTGGCTGG	Index primer wheat T0 genotyping NGS
IDT_plate_230788324	112_NGS_F40	TAGCGGCCCTCTCCAATAGGAAGCACA	Index primer wheat T0 genotyping NGS
IDT_plate_230788324	112_NGS_R40	TAGCGGGATATACCCCGGTTGGCTGG	Index primer wheat T0 genotyping NGS
IDT_plate_230788324	112_NGS_F41	TAGGCACCCTCTCCAATAGGAAGCACA	Index primer wheat T0 genotyping NGS
IDT_plate_230788324	112_NGS_R41	TAGGCAGATATACCCCGGTTGGCTGG	Index primer wheat T0 genotyping NGS
IDT_plate_230788324	112_NGS_F42	TCCAGGCCCTCTCCAATAGGAAGCACA	Index primer wheat T0 genotyping NGS
IDT_plate_230788324	112_NGS_R42	TCCAGGGATATACCCCGGTTGGCTGG	Index primer wheat T0 genotyping NGS
IDT_plate_230788324	112_NGS_F43	TGTTACCCCTCTCCAATAGGAAGCACA	Index primer wheat T0 genotyping NGS
IDT_plate_230788324	112_NGS_R43	TGTTACGATATACCCCGGTTGGCTGG	Index primer wheat T0 genotyping NGS
IDT_plate_230788324	112_NGS_F44	TCTCGACCCTCTCCAATAGGAAGCACA	Index primer wheat T0 genotyping NGS
IDT_plate_230788324	112_NGS_R44	TCTCGAGATATACCCCGGTTGGCTGG	Index primer wheat T0 genotyping NGS
IDT_plate_230788324	112_NGS_F45	TGACGTCCCTCTCCAATAGGAAGCACA	Index primer wheat T0 genotyping NGS
IDT_plate_230788324	112_NGS_R45	TGACGTGATATACCCCGGTTGGCTGG	Index primer wheat T0 genotyping NGS
IDT_plate_230788324	112_NGS_F46	TTCTCCCCCTCTCCAATAGGAAGCACA	Index primer wheat T0 genotyping NGS
IDT_plate_230788324	112_NGS_R46	TTCTCCGATATACCCCGGTTGGCTGG	Index primer wheat T0 genotyping NGS
IDT_plate_230788324	112_NGS_F47	AACACACCCTCTCCAATAGGAAGCACA	Index primer wheat T0 genotyping NGS
IDT_plate_230788324	112_NGS_R47	AACACAGATATACCCCGGTTGGCTGG	Index primer wheat T0 genotyping NGS
IDT_plate_230788324	112_NGS_F48	AACAGTCCCTCTCCAATAGGAAGCACA	Index primer wheat T0 genotyping NGS
IDT_plate_230788324	112_NGS_R48	AACAGTGATATACCCCGGTTGGCTGG	Index primer wheat T0 genotyping NGS
IDT_plate_230788324	112_NGS_F49	AACCTCCCCTCTCCAATAGGAAGCACA	Index primer wheat T0 genotyping NGS
IDT_plate_230788324	112_NGS_R49	AACCTCGATATACCCCGGTTGGCTGG	Index primer wheat T0 genotyping NGS
IDT_plate_230788324	112_NGS_F50	AAGATCCCCTCTCCAATAGGAAGCACA	Index primer wheat T0 genotyping NGS
IDT_plate_230788324	112_NGS_R50	AAGATCGATATACCCCGGTTGGCTGG	Index primer wheat T0 genotyping NGS
IDT_plate_230788324	112_NGS_F51	AAGGCCCCCTCTCCAATAGGAAGCACA	Index primer wheat T0 genotyping NGS
IDT_plate_230788324	112_NGS_R51	AAGGCCGATATACCCCGGTTGGCTGG	Index primer wheat T0 genotyping NGS
IDT_plate_230788324	112_NGS_F52	AAGGTGCCCTCTCCAATAGGAAGCACA	Index primer wheat T0 genotyping NGS
IDT_plate_230788324	112_NGS_R52	AAGGTGGATATACCCCGGTTGGCTGG	Index primer wheat T0 genotyping NGS
IDT_plate_230788324	112_NGS_F53	AATAGGCCCTCTCCAATAGGAAGCACA	Index primer wheat T0 genotyping NGS
IDT_plate_230788324	112_NGS_R53	AATAGGGATATACCCCGGTTGGCTGG	Index primer wheat T0 genotyping NGS
IDT_plate_230788324	112_NGS_F54	AATGCACCCTCTCCAATAGGAAGCACA	Index primer wheat T0 genotyping NGS
IDT_plate_230788324	112_NGS_R54	AATGCAGATATACCCCGGTTGGCTGG	Index primer wheat T0 genotyping NGS
IDT_plate_230788324	112_NGS_F55	ACACGTCCCTCTCCAATAGGAAGCACA	Index primer wheat T0 genotyping NGS
IDT_plate_230788324	112_NGS_R55	ACACGTGATATACCCCGGTTGGCTGG	Index primer wheat T0 genotyping NGS
IDT_plate_230788324	112_NGS_F56	ACAGAACCCTCTCCAATAGGAAGCACA	Index primer wheat T0 genotyping NGS
IDT_plate_230788324	112_NGS_R56	ACAGAAGATATACCCCGGTTGGCTGG	Index primer wheat T0 genotyping NGS
IDT_plate_230788324	112_NGS_F57	ACATGGCCCTCTCCAATAGGAAGCACA	Index primer wheat T0 genotyping NGS
IDT_plate_230788324	112_NGS_R57	ACATGGGATATACCCCGGTTGGCTGG	Index primer wheat T0 genotyping NGS
IDT_plate_230788324	112_NGS_F58	ACCGGTCCCTCTCCAATAGGAAGCACA	Index primer wheat T0 genotyping NGS
IDT_plate_230788324	112_NGS_R58	ACCGGTGATATACCCCGGTTGGCTGG	Index primer wheat T0 genotyping NGS
IDT_plate_230788324	112_NGS_F59	ACCGTGCCCTCTCCAATAGGAAGCACA	Index primer wheat T0 genotyping NGS
IDT_plate_230788324	112_NGS_R59	ACCGTGGATATACCCCGGTTGGCTGG	Index primer wheat T0 genotyping NGS
IDT_plate_230788324	112_NGS_F60	ACCTCTCCCTCTCCAATAGGAAGCACA	Index primer wheat T0 genotyping NGS
IDT_plate_230788324	112_NGS_R60	ACCTCTGATATACCCCGGTTGGCTGG	Index primer wheat T0 genotyping NGS
IDT_plate_230788324	112_NGS_F61	ACCTTACCCTCTCCAATAGGAAGCACA	Index primer wheat T0 genotyping NGS
IDT_plate_230788324	112_NGS_R61	ACCTTAGATATACCCCGGTTGGCTGG	Index primer wheat T0 genotyping NGS
IDT_plate_230788324	112_NGS_F62	ACGGTTCCCTCTCCAATAGGAAGCACA	Index primer wheat T0 genotyping NGS
IDT_plate_230788324	112_NGS_R62	ACGGTTGATATACCCCGGTTGGCTGG	Index primer wheat T0 genotyping NGS
IDT_plate_230788324	112_NGS_F63	ACTGGCCCCTCTCCAATAGGAAGCACA	Index primer wheat T0 genotyping NGS
IDT_plate_230788324	112_NGS_R63	ACTGGCGATATACCCCGGTTGGCTGG	Index primer wheat T0 genotyping NGS
IDT_plate_230788324	112_NGS_F64	ACTTAGCCCTCTCCAATAGGAAGCACA	Index primer wheat T0 genotyping NGS
IDT_plate_230788324	112_NGS_R64	ACTTAGGATATACCCCGGTTGGCTGG	Index primer wheat T0 genotyping NGS
IDT_plate_230788324	112_NGS_F65	ACTTCCCCCTCTCCAATAGGAAGCACA	Index primer wheat T0 genotyping NGS
IDT_plate_230788324	112_NGS_R65	ACTTCCGATATACCCCGGTTGGCTGG	Index primer wheat T0 genotyping NGS
IDT_plate_230788324	112_NGS_F66	AGAAGTCCCTCTCCAATAGGAAGCACA	Index primer wheat T0 genotyping NGS
IDT_plate_230788324	112_NGS_R66	AGAAGTGATATACCCCGGTTGGCTGG	Index primer wheat T0 genotyping NGS
IDT_plate_230788324	112_NGS_F67	AGAGGACCCTCTCCAATAGGAAGCACA	Index primer wheat T0 genotyping NGS
IDT_plate_230788324	112_NGS_R67	AGAGGAGATATACCCCGGTTGGCTGG	Index primer wheat T0 genotyping NGS
IDT_plate_230788324	112_NGS_F68	AGCTACCCCTCTCCAATAGGAAGCACA	Index primer wheat T0 genotyping NGS
IDT_plate_230788324	112_NGS_R68	AGCTACGATATACCCCGGTTGGCTGG	Index primer wheat T0 genotyping NGS
IDT_plate_230788324	112_NGS_F69	AGCTGTCCCTCTCCAATAGGAAGCACA	Index primer wheat T0 genotyping NGS
IDT_plate_230788324	112_NGS_R69	AGCTGTGATATACCCCGGTTGGCTGG	Index primer wheat T0 genotyping NGS
IDT_plate_230788324	112_NGS_F70	AGGAGACCCTCTCCAATAGGAAGCACA	Index primer wheat T0 genotyping NGS
IDT_plate_230788324	112_NGS_R70	AGGAGAGATATACCCCGGTTGGCTGG	Index primer wheat T0 genotyping NGS
IDT_plate_230788324	112_NGS_F71	AGGCACCCCTCTCCAATAGGAAGCACA	Index primer wheat T0 genotyping NGS
IDT_plate_230788324	112_NGS_R71	AGGCACGATATACCCCGGTTGGCTGG	Index primer wheat T0 genotyping NGS
IDT_plate_230788324	112_NGS_F72	AGGCGTCCCTCTCCAATAGGAAGCACA	Index primer wheat T0 genotyping NGS
IDT_plate_230788324	112_NGS_R72	AGGCGTGATATACCCCGGTTGGCTGG	Index primer wheat T0 genotyping NGS
IDT_plate_230788324	112_NGS_F73	AGTCCGCCCTCTCCAATAGGAAGCACA	Index primer wheat T0 genotyping NGS
IDT_plate_230788324	112_NGS_R73	AGTCCGGATATACCCCGGTTGGCTGG	Index primer wheat T0 genotyping NGS
IDT_plate_230788324	112_NGS_F74	ATATCCCCCTCTCCAATAGGAAGCACA	Index primer wheat T0 genotyping NGS
IDT_plate_230788324	112_NGS_R74	ATATCCGATATACCCCGGTTGGCTGG	Index primer wheat T0 genotyping NGS
IDT_plate_230788324	112_NGS_F75	ATCCTACCCTCTCCAATAGGAAGCACA	Index primer wheat T0 genotyping NGS
IDT_plate_230788324	112_NGS_R75	ATCCTAGATATACCCCGGTTGGCTGG	Index primer wheat T0 genotyping NGS
IDT_plate_230788324	112_NGS_F76	ATCTCGCCCTCTCCAATAGGAAGCACA	Index primer wheat T0 genotyping NGS
IDT_plate_230788324	112_NGS_R76	ATCTCGGATATACCCCGGTTGGCTGG	Index primer wheat T0 genotyping NGS
IDT_plate_230788324	112_NGS_F77	ATGGAACCCTCTCCAATAGGAAGCACA	Index primer wheat T0 genotyping NGS
IDT_plate_230788324	112_NGS_R77	ATGGAAGATATACCCCGGTTGGCTGG	Index primer wheat T0 genotyping NGS
IDT_plate_230788324	112_NGS_F78	ATTGTGCCCTCTCCAATAGGAAGCACA	Index primer wheat T0 genotyping NGS
IDT_plate_230788324	112_NGS_R78	ATTGTGGATATACCCCGGTTGGCTGG	Index primer wheat T0 genotyping NGS
IDT_plate_230788324	112_NGS_F79	CAACTGCCCTCTCCAATAGGAAGCACA	Index primer wheat T0 genotyping NGS
IDT_plate_230788324	112_NGS_R79	CAACTGGATATACCCCGGTTGGCTGG	Index primer wheat T0 genotyping NGS
IDT_plate_230788324	112_NGS_F80	CAAGAACCCTCTCCAATAGGAAGCACA	Index primer wheat T0 genotyping NGS
IDT_plate_230788324	112_NGS_R80	CAAGAAGATATACCCCGGTTGGCTGG	Index primer wheat T0 genotyping NGS
IDT_plate_230788324	112_NGS_F81	CAAGGTCCCTCTCCAATAGGAAGCACA	Index primer wheat T0 genotyping NGS
IDT_plate_230788324	112_NGS_R81	CAAGGTGATATACCCCGGTTGGCTGG	Index primer wheat T0 genotyping NGS
IDT_plate_230788324	112_NGS_F82	CACTCTCCCTCTCCAATAGGAAGCACA	Index primer wheat T0 genotyping NGS
IDT_plate_230788324	112_NGS_R82	CACTCTGATATACCCCGGTTGGCTGG	Index primer wheat T0 genotyping NGS
IDT_plate_230788324	112_NGS_F83	CATTGACCCTCTCCAATAGGAAGCACA	Index primer wheat T0 genotyping NGS
IDT_plate_230788324	112_NGS_R83	CATTGAGATATACCCCGGTTGGCTGG	Index primer wheat T0 genotyping NGS
IDT_plate_230788324	112_NGS_F84	CCATATCCCTCTCCAATAGGAAGCACA	Index primer wheat T0 genotyping NGS
IDT_plate_230788324	112_NGS_R84	CCATATGATATACCCCGGTTGGCTGG	Index primer wheat T0 genotyping NGS
IDT_plate_230788324	112_NGS_F85	CCATCGCCCTCTCCAATAGGAAGCACA	Index primer wheat T0 genotyping NGS
IDT_plate_230788324	112_NGS_R85	CCATCGGATATACCCCGGTTGGCTGG	Index primer wheat T0 genotyping NGS
IDT_plate_230788324	112_NGS_F86	CCGACTCCCTCTCCAATAGGAAGCACA	Index primer wheat T0 genotyping NGS
IDT_plate_230788324	112_NGS_R86	CCGACTGATATACCCCGGTTGGCTGG	Index primer wheat T0 genotyping NGS
IDT_plate_230788324	112_NGS_F87	CCGAGGCCCTCTCCAATAGGAAGCACA	Index primer wheat T0 genotyping NGS
IDT_plate_230788324	112_NGS_R87	CCGAGGGATATACCCCGGTTGGCTGG	Index primer wheat T0 genotyping NGS
IDT_plate_230788324	112_NGS_F88	CCGCCGCCCTCTCCAATAGGAAGCACA	Index primer wheat T0 genotyping NGS
IDT_plate_230788324	112_NGS_R88	CCGCCGGATATACCCCGGTTGGCTGG	Index primer wheat T0 genotyping NGS
IDT_plate_230788324	112_NGS_F89	CCGTTCCCCTCTCCAATAGGAAGCACA	Index primer wheat T0 genotyping NGS
IDT_plate_230788324	112_NGS_R89	CCGTTCGATATACCCCGGTTGGCTGG	Index primer wheat T0 genotyping NGS
IDT_plate_230788324	112_NGS_F90	CCTGTTCCCTCTCCAATAGGAAGCACA	Index primer wheat T0 genotyping NGS
IDT_plate_230788324	112_NGS_R90	CCTGTTGATATACCCCGGTTGGCTGG	Index primer wheat T0 genotyping NGS
IDT_plate_230788324	112_NGS_F91	CCTTGTCCCTCTCCAATAGGAAGCACA	Index primer wheat T0 genotyping NGS
IDT_plate_230788324	112_NGS_R91	CCTTGTGATATACCCCGGTTGGCTGG	Index primer wheat T0 genotyping NGS
IDT_plate_230788324	112_NGS_F92	CGATAGCCCTCTCCAATAGGAAGCACA	Index primer wheat T0 genotyping NGS
IDT_plate_230788324	112_NGS_R92	CGATAGGATATACCCCGGTTGGCTGG	Index primer wheat T0 genotyping NGS
IDT_plate_230788324	112_NGS_F93	CGCCAGCCCTCTCCAATAGGAAGCACA	Index primer wheat T0 genotyping NGS
IDT_plate_230788324	112_NGS_R93	CGCCAGGATATACCCCGGTTGGCTGG	Index primer wheat T0 genotyping NGS
IDT_plate_230788324	112_NGS_F94	CGGATGCCCTCTCCAATAGGAAGCACA	Index primer wheat T0 genotyping NGS
IDT_plate_230788324	112_NGS_R94	CGGATGGATATACCCCGGTTGGCTGG	Index primer wheat T0 genotyping NGS
IDT_plate_230788324	112_NGS_F95	CGTCAACCCTCTCCAATAGGAAGCACA	Index primer wheat T0 genotyping NGS
IDT_plate_230788324	112_NGS_R95	CGTCAAGATATACCCCGGTTGGCTGG	Index primer wheat T0 genotyping NGS
IDT_plate_230788324	112_NGS_F96	CGTGCCCCCTCTCCAATAGGAAGCACA	Index primer wheat T0 genotyping NGS
IDT_plate_230788324	112_NGS_R96	CGTGCCGATATACCCCGGTTGGCTGG	Index primer wheat T0 genotyping NGS

## Sheet: Cloning
Oligo Number	Name	Sequence (5'-3')	Description	Template	Reference
4335	4335_F_13_ABE	AGCATAGAAATTTGGGGAGCATA	Cloning_gRNA_nCas9-ABE
4336	4336_R_13_ABE	AAACTATGCTCCCCAAATTTCTA	Cloning_gRNA_nCas9-ABE
4337	4337_F_105_ABE	AGCACGAGGAAGGTTCTCCGAGA	Cloning_gRNA_nCas9-ABE
4338	4338_R_105_ABE	AAACTCTCGGAGAACCTTCCTCG	Cloning_gRNA_nCas9-ABE
4339	4339_F_112_ABE	AGCACTGGATCCAGGATCGAACCC	Cloning_gRNA_nCas9-ABE
4340	4340_R_112_ABE	AAACGGGTTCGATCCTGGATCCAG	Cloning_gRNA_nCas9-ABE
4341	4341_F_121_ABE	AGCAGCCCATACCAGCCATCGCCA	Cloning_gRNA_nCas9-ABE
4342	4342_R_121_ABE	AAACTGGCGATGGCTGGTATGGGC	Cloning_gRNA_nCas9-ABE
3871	3871_Zm_Amp1-3_tRNA-DR_F	AGATACACGGGAAATTACAGCAGGAGATAATTTCTACTAAGTGTAGATTTTTTT	Cloning_gRNA_Cas12a-ABE_Zm
3872	3872_Zm_Amp1-3_tRNA-DR_R	TGTTAAAAAAATCTACACTTAGTAGAAATTATCTCCTGCTGTAATTTCCCGTGT	Cloning_gRNA_Cas12a-ABE_Zm
3873	3873_Zm_Amp3-1_tRNA-DR_F	AGATGGAAGGCGCAGATCGAGTCCGCGTAATTTCTACTAAGTGTAGATTTTTTT	Cloning_gRNA_Cas12a-ABE_Zm
3874	3874_Zm_Amp3-1_tRNA-DR_R	TGTTAAAAAAATCTACACTTAGTAGAAATTACGCGGACTCGATCTGCGCCTTCC	Cloning_gRNA_Cas12a-ABE_Zm
3875	3875_Zm_Amp4-1_tRNA-DR_F	AGATTCGTACGTACGTACCATGCATGCTAATTTCTACTAAGTGTAGATTTTTTT	Cloning_gRNA_Cas12a-ABE_Zm
3876	3876_Zm_Amp4-1_tRNA-DR_R	TGTTAAAAAAATCTACACTTAGTAGAAATTAGCATGCATGGTACGTACGTACGA	Cloning_gRNA_Cas12a-ABE_Zm
3877	3877_Zm_Amp8-1_tRNA-DR_F	AGATCATAGCACTAGCACCTGCTTTTGTAATTTCTACTAAGTGTAGATTTTTTT	Cloning_gRNA_Cas12a-ABE_Zm
3878	3878_Zm_Amp8-1_tRNA-DR_R	TGTTAAAAAAATCTACACTTAGTAGAAATTACAAAAGCAGGTGCTAGTGCTATG	Cloning_gRNA_Cas12a-ABE_Zm
3879	3879_Zm_Amp9-1_tRNA-DR_F	AGATCCAACCATCTCAGAGAACATGTCTAATTTCTACTAAGTGTAGATTTTTTT	Cloning_gRNA_Cas12a-ABE_Zm
3880	3880_Zm_Amp9-1_tRNA-DR_R	TGTTAAAAAAATCTACACTTAGTAGAAATTAGACATGTTCTCTGAGATGGTTGG	Cloning_gRNA_Cas12a-ABE_Zm
3881	3881_Zm_Amp10-2_tRNA-DR_F	AGATTCTGGCCTCCTACATCGTACAGCTAATTTCTACTAAGTGTAGATTTTTTT	Cloning_gRNA_Cas12a-ABE_Zm
3882	3882_Zm_Amp10-2_tRNA-DR_R	TGTTAAAAAAATCTACACTTAGTAGAAATTAGCTGTACGATGTAGGAGGCCAGA	Cloning_gRNA_Cas12a-ABE_Zm
3868	3868_MLO-TS2-tRNA-DR_F	AGATCGAACTGGTATTCCAAGGAGGCGTAATTTCTACTAAGTGTAGATTTTTTT	Cloning_gRNA_Cas12a-ABE_Ta
3869	3869_MLO-TS2-tRNA-DR_R	TGTTAAAAAAATCTACACTTAGTAGAAATTACGCCTCCTTGGAATACCAGTTCG	Cloning_gRNA_Cas12a-ABE_Ta
3842	3842_F_amp1-1_gRNA	AGCAGGGCACCAATTTCATTTCGG	Cloning_gRNA-nCas9-CBE_arrays
3843	3843_R_amp1-1_gRNA	AAACCCGAAATGAAATTGGTGCCC	Cloning_gRNA-nCas9-CBE_arrays
3844	3844_F_amp1-4_gRNA	AGCACCTCGTCACACGCCCTTTCT	Cloning_gRNA-nCas9-CBE_arrays
3845	3845_R_amp1-4_gRNA	AAACAGAAAGGGCGTGTGACGAGG	Cloning_gRNA-nCas9-CBE_arrays
3846	3846_F_amp3-2_gRNA	AGCATCGTCGCTGATATCTTGCTA	Cloning_gRNA-nCas9-CBE_arrays
3847	3847_R_amp3-2_gRNA	AAACTAGCAAGATATCAGCGACGA	Cloning_gRNA-nCas9-CBE_arrays
3848	3848_F_amp3-4_gRNA	AGCAGCGCCTTCCGAAACAGTTCC	Cloning_gRNA-nCas9-CBE_arrays
3849	3849_R_amp3-4_gRNA	AAACGGAACTGTTTCGGAAGGCGC	Cloning_gRNA-nCas9-CBE_arrays
3850	3850_F_amp4-1_gRNA	AGCACCGCAGCTGGACCCGCTGA	Cloning_gRNA-nCas9-CBE_arrays
3851	3851_R_amp4-1_gRNA	AAACTCAGCGGGTCCAGCTGCGG	Cloning_gRNA-nCas9-CBE_arrays
3852	3852_F_amp4-3_gRNA	AGCACGCGTACTCCATGTCGAACA	Cloning_gRNA-nCas9-CBE_arrays
3853	3853_R_amp4-3_gRNA	AAACTGTTCGACATGGAGTACGCG	Cloning_gRNA-nCas9-CBE_arrays
3854	3854_F_amp8-2_gRNA	AGCATGGACAGGTTGGATTGCTTC	Cloning_gRNA-nCas9-CBE_arrays
3855	3855_R_amp8-2_gRNA	AAACGAAGCAATCCAACCTGTCCA	Cloning_gRNA-nCas9-CBE_arrays
3856	3856_F_amp8-4_gRNA	AGCACGGAGTTCTTGCACGGCCTT	Cloning_gRNA-nCas9-CBE_arrays
3857	3857_R_amp8-4_gRNA	AAACAAGGCCGTGCAAGAACTCCG	Cloning_gRNA-nCas9-CBE_arrays
3858	3858_F_amp9-2_gRNA	AGCACTTACACCACTGTTATCCAT	Cloning_gRNA-nCas9-CBE_arrays
3859	3859_R_amp9-2_gRNA	AAACATGGATAACAGTGGTGTAAG	Cloning_gRNA-nCas9-CBE_arrays
3860	3860_F_amp9-4_gRNA	AGCACTTGGACCGGATGCGACTAC	Cloning_gRNA-nCas9-CBE_arrays
3861	3861_R_amp9-4_gRNA	AAACGTAGTCGCATCCGGTCCAAG	Cloning_gRNA-nCas9-CBE_arrays
3862	3862_F_amp10-1_gRNA	AGCAAGAGTACGGACAAATGGTG	Cloning_gRNA-nCas9-CBE_arrays
3863	3863_R_amp10-1_gRNA	AAACCACCATTTGTCCGTACTCT	Cloning_gRNA-nCas9-CBE_arrays
3864	3864_F_amp10-4_gRNA	AGCACATTAACACCTTCGAAAAGA	Cloning_gRNA-nCas9-CBE_arrays
3865	3865_R_amp10-4_gRNA	AAACTCTTTTCGAAGGTGTTAATG	Cloning_gRNA-nCas9-CBE_arrays
3829	3829_amp13-tRNA-DR_F	AGATTTGGACGCTAATAACACGGTATGTAATTTCTACTAAGTGTAGATTTTTTT	Cloning_gRNA_Cas12a-ABE_Ta
3830	3830_amp13-tRNA-DR_R	TGTTAAAAAAATCTACACTTAGTAGAAATTACATACCGTGTTATTAGCGTCCAA	Cloning_gRNA_Cas12a-ABE_Ta
3831	3831_amp60-tRNA-DR_F	AGATTCTCCTACAAAGCTAGAGTATCATAATTTCTACTAAGTGTAGATTTTTTT	Cloning_gRNA_Cas12a-ABE_Ta
3832	3832_amp60-tRNA-DR_R	TGTTAAAAAAATCTACACTTAGTAGAAATTATGATACTCTAGCTTTGTAGGAGA	Cloning_gRNA_Cas12a-ABE_Ta
3833	3833_amp105-tRNA-DR_F	AGATGTCTTACAAGAGGAAAGGTGGGGTAATTTCTACTAAGTGTAGATTTTTTT	Cloning_gRNA_Cas12a-ABE_Ta
3834	3834_amp105-tRNA-DR_R	TGTTAAAAAAATCTACACTTAGTAGAAATTACCCCACCTTTCCTCTTGTAAGAC	Cloning_gRNA_Cas12a-ABE_Ta
3835	3835_amp112-tRNA-DR_F	AGATAAGATAAATATGAGTCAGACCGTTAATTTCTACTAAGTGTAGATTTTTTT	Cloning_gRNA_Cas12a-ABE_Ta
3836	3836_amp112-tRNA-DR_R	TGTTAAAAAAATCTACACTTAGTAGAAATTAACGGTCTGACTCATATTTATCTT	Cloning_gRNA_Cas12a-ABE_Ta
3837	3837_amp121-tRNA-DR_F	AGATTCTCCCTAATATTGCTCGTCTTTTAATTTCTACTAAGTGTAGATTTTTTT	Cloning_gRNA_Cas12a-ABE_Ta
3838	3838_amp121-tRNA-DR_R	TGTTAAAAAAATCTACACTTAGTAGAAATTAAAAGACGAGCAATATTAGGGAGA	Cloning_gRNA_Cas12a-ABE_Ta
3839	3839_amp242-tRNA-DR_F	AGATGAACAGTGGTTCAAAGCACAAAGTAATTTCTACTAAGTGTAGATTTTTTT	Cloning_gRNA_Cas12a-ABE_Ta
3840	3840_amp242-tRNA-DR_R	TGTTAAAAAAATCTACACTTAGTAGAAATTACTTTGTGCTTTGAACCACTGTTC	Cloning_gRNA_Cas12a-ABE_Ta
3756	3756_Amp105_gRNA_F	TACTAAGTGTAGATGTCTTACAAGAGGAAAGGTGGGG	Cloning_gRNA_Cas12a-ABE_Ta
3757	3757_Amp105_gRNA_R	GGCCCCCCACCTTTCCTCTTGTAAGACATCTACACTT	Cloning_gRNA_Cas12a-ABE_Ta
3758	3758_Amp112_gRNA_F	TACTAAGTGTAGATAAGATAAATATGAGTCAGACCGT	Cloning_gRNA_Cas12a-ABE_Ta
3759	3759_Amp112_gRNA_R	GGCCACGGTCTGACTCATATTTATCTTATCTACACTT	Cloning_gRNA_Cas12a-ABE_Ta
3760	3760_Amp121_gRNA_F	TACTAAGTGTAGATTCTCCCTAATATTGCTCGTCTTT	Cloning_gRNA_Cas12a-ABE_Ta
3761	3761_Amp121_gRNA_R	GGCCAAAGACGAGCAATATTAGGGAGAATCTACACTT	Cloning_gRNA_Cas12a-ABE_Ta
3762	3762_Amp242_gRNA_F	TACTAAGTGTAGATGAACAGTGGTTCAAAGCACAAAG	Cloning_gRNA_Cas12a-ABE_Ta
3763	3763_Amp242_gRNA_R	GGCCCTTTGTGCTTTGAACCACTGTTCATCTACACTT	Cloning_gRNA_Cas12a-ABE_Ta
3562	3562_F_MLO_TS2	AGATCGAACTGGTATTCCAAGGAGGCGTTTTTT	Cloning_gRNA_Cas12a-ABE_Ta
3563	3563_R_MLO_TS2	TGTTAAAAAACGCCTCCTTGGAATACCAGTTCG	Cloning_gRNA_Cas12a-ABE_Ta
3580	3580_F_Cas12a_gRNA_amp13	TACTAAGTGTAGATTTGGACGCTAATAACACGGTATG	Cloning_gRNA_Cas12a-ABE_Ta
3581	3581_R_Cas12a_gRNA_amp13	GGCCCATACCGTGTTATTAGCGTCCAAATCTACACTT	Cloning_gRNA_Cas12a-ABE_Ta
3584	3584_F_Cas12a_gRNA_amp60	TACTAAGTGTAGATTCTCCTACAAAGCTAGAGTATCA	Cloning_gRNA_Cas12a-ABE_Ta
3585	3585_R_Cas12a_gRNA_amp60	GGCCTGATACTCTAGCTTTGTAGGAGAATCTACACTT	Cloning_gRNA_Cas12a-ABE_Ta
3740	3740_F_ABE-GFP	AGATCTGAAGCACTACACGCCGTAGGTTTTTTT	Cloning_gRNA_ABE-reporter_Cas12a
3741	3741_R_ABE_GFP	TGTTAAAAAAACCTACGGCGTGTAGTGCTTCAG	Cloning_gRNA_ABE-reporter_Cas12a
3742	3742_F_ABE-GFP_mature_DR	AGATCTGAAGCACTACACGCCGTAGGTTAATTTCTACTAAGTGTAGATTTTTTT	Cloning_gRNA_ABE-reporter_Cas12a
3743	3743_R_ABE-GFP_matureDR	TGTTAAAAAAATCTACACTTAGTAGAAATTAACCTACGGCGTGTAGTGCTTCAG	Cloning_gRNA_ABE-reporter_Cas12a
2913	2913_F_sgRNA_ABE-Cas9-rep2	AGCAGCACTACACGCCGTAGGTCA	Cloning_gRNA_ABE-reporter_Cas9
2914	2914_R_sgRNA_ABE-Cas9-rep2	AAACTGACCTACGGCGTGTAGTGC	Cloning_gRNA_ABE-reporter_Cas9
3243	3243_F_GFP-23nt-polyT	AGATCACCCTGACTCACGGGGTGCAGTTTTTTT	Cloning_gRNA_ABE-reporter_Cas9
3244	3244_R_GFP-23nt-polyT	TGTTAAAAAAACTGCACCCCGTGAGTCAGGGTG	Cloning_gRNA_ABE-reporter_Cas9
3322	3322_F_MLO_Cas9_TS2	AGCAGAACTGGTATTCCAAGGAGG	Cloning_gRNA_CBE-nCas9
3323	3323_R_MLO_Cas9_TS2	AAACCCTCCTTGGAATACCAGTTC	Cloning_gRNA_CBE-nCas9
3326	3326_F_MLO_Cas12a_TS2	TACTAAGTGTAGATCGAACTGGTATTCCAAGGAGGCG	Cloning_gRNA_CBE-nCas9
3327	3327_R_MLO_Cas12a_TS2	GGCCCGCCTCCTTGGAATACCAGTTCGATCTACACTT	Cloning_gRNA_CBE-nCas9
2490	2490_gRNA_FLARE_Cas9-CBE_F	AGCACTCACGGGGTGCAGTGCTT	Cloning_gRNA_CBE-reporter_Cas9
2491	2491_gRNA_FLARE_Cas9-CBE_R	AAACAAGCACTGCACCCCGTGAG	Cloning_gRNA_CBE-reporter_Cas9
2836	2836_TaLOX2-S3_F	AGCAAGGACCTCATCCCCATGGG	Cloning_gRNA_Cas9-CBE_Ta
2837	2837_TaLOX2_S3_R	AAACCCCATGGGGATGAGGTCCT	Cloning_gRNA_Cas9-CBE_Ta
3236	3236_R_TaU3	TGCTTCTTGGTGCCGCGCCT	Cloning tRNA-gRNA system Cas12a
3237	3237_F_DR_LbCpf1	GCGGAGGCGCGGCACCAAGAAGCAGTTTCAAAGATTAAATAATTTC	Cloning tRNA-gRNA system Cas12a
3238	3238_R_DR_LbCpf1	AGGGCGAGAATTCGGTCTCATGTTTTGTCTTCTTATATTCCCCA	Cloning tRNA-gRNA system Cas12a
3239	3239_F_Mature_DR	GCGGAGGCGCGGCACCAAGAAGCATAATTTCTACTAAGTGTAGATG	Cloning tRNA-gRNA system Cas12a
4146	4146_R_TadA8e-GGGGS	CCGCCAGAACCTCCGCCACCGTTGATGGAGCTCTGGGC	Cloning_entry_Base_editors
4147	4147_R_A3A-GGGGS	CCGCCAGAACCTCCGCCACCGTTGCCCTGGTTCTGCAGG	Cloning_entry_Base_editors
4148	4148_F_GGGGS	GGTGGCGGAGGTTCTGGC	Cloning_entry_Base_editors
4149	4149_R2_GGGGS	AGGGCGAGAATTCGGTCTCAAGCCGCTCCCACCTCCGCCGCT	Cloning_entry_Base_editors
4150	4150_R3_GGGGS	AGGGCGAGAATTCGGTCTCAAGCCCGAGCCTCCACCTCCACT	Cloning_entry_Base_editors
4151	4151_R_GGGGS	AGGGCGAGAATTCGGTCTCAAGCCACTACCTCCGCCTCCCGAA	Cloning_entry_Base_editors
3735	3735_TadA_8e-bpNLS-F	TCCGGCGGCAGCTCAGGAGGTTCCTCTGAGGTGGAGTTTTCCCA	Cloning_entry_Base_editors
3866	3866_F_tRNA-Cm-ccdB	AGAAGTGAAGCTTGGTCTCAAACACCAGTGGTCTAGTGGTAGAA	Cloning_entry_tRNA-Cm-ccdB
3867	3867_R_tRNA-Cm-ccdB	AGGGCGAGAATTCGGTCTCAAGCCTGTTTTGTCTTCTTATATTCCCCA	Cloning_entry_tRNA-Cm-ccdB
3555	3555_F_TaLbCas12a	CCCTACGTCATCGGCATCGACCGCGGCGAGAGGAACCT	Cloning_entry_Codon-optimized_Cas12a
3556	3556_R_TaLbCas12a	GCGGTCGATGCCGATGACGTAGGGGT	Cloning_entry_Codon-optimized_Cas12a
2811	2811_F1_SV40-P2A	TCCCCGAAGAAGAAGCGCAAGGTGGCTACTAATTTTTCTCTTCTT	Cloning_entry_NLS
2812	2812_R1_SV40-NLS-P2A	CACCTTGCGCTTCTTCTTCG	Cloning_entry_NLS
2285	2285_F_3xSV40	TCAGGTCCAAAGAAGAAGCGGAAGGTGTCTGGAGGTTCTCCTAAGAAAAAGAGAAAAGTGTCCGGCGGCTCCCCGAAGAAGAAGCGCAAGGTGTAA	Cloning_entry_NLS
2286	2286_R_3xSV40	GCAGTTACACCTTGCGCTTCTTCTTCGGGGAGCCGCCGGACACTTTTCTCTTTTTCTTAGGAGAACCTCCAGACACCTTCCGCTTCTTCTTTGGAC	Cloning_entry_NLS
2845	2845_BP-NLSstar_F	AGAAGTGAAGCTTGGTCTCAAACAATGAAAAGAACCGCCGACGGCAG	Cloning_entry_NLS
2846	2846_BP-NLSstar_R	GGAACCTCCTGAGCTGCCGCCGGAAACCTTCCTCTTCTTCTTAG	Cloning_entry_NLS
2847	2847_nuc_F	AGAAGTGAAGCTTGGTCTCAAACAATGAAGAGGCCTGCAGCCACCAA	Cloning_entry_NLS
2848	2848_nuc_R	GGAACCTCCTGAGCTGCCGCCGGAGTCAAGTTTCTTCTTCTTTG	Cloning_entry_NLS
2813	2813_F1_UGI-P2A	TCACCTAAGAAGAAGAGGAAGGTTGCTACTAATTTTTCTCTTCTT	Cloning_entry_UGI
2814	2814_R1_UGI-P2A	AACCTTCCTCTTCTTCTTAG	Cloning_entry_UGI
2817	2817_F-NLS-UGI-NLS	AGAAGTGAAGCTTGGTCTCATCAGGTAAGAGGCCGGCGGCCACC	Cloning_entry_UGI
2818	2818_R-NLS-UGI-NLS	AGGGCGAGAATTCGGTCTCAGCAGTTACTAAACCTTCCTCTTCTTCT	Cloning_entry_UGI
2940	2940_R_W104A	CCCGCAGAGAAGCATGGGGACCAGC	Cloning_entry_A3A_variant
2941	2941_F_W104A	TGGTCCCCATGCTTCTCTGCGGGCTGTGCTGGCGAAGT	Cloning_entry_A3A_variant
2942	2942_R_P134Y	AGATAGTCGTAGTCGTAGATTCTGG	Cloning_entry_A3A_variant
2943	2943_F_P134Y	AGAATCTACGACTACGACTATCTGTACAAAGAGGCCCTGC	Cloning_entry_A3A_variant
3240	3240_F_tRNA-crRNA	TGCCACGGTACAGACCCGGGTTCGATTCCCGGCTGGAAATAATTTCTACTAAGTGTAG	Cloning_entry_gRNA_Cas12a
3241	3241_F_tRNA	CCAGTGGTCTAGTGGTAGAATAGTACCCTGCCACGGTACAGACCCG	Cloning_entry_gRNA_Cas12a
3242	3242_F2_tRNA	GCGGAGGCGCGGCACCAAGAAGCACCAGTGGTCTAGTGGTAGAA	Cloning_entry_gRNA_Cas12a
	pTaU3_FW	CATGAATCCAAACCACACG	Cloning_entry_gRNA_Cas12a
	pTaU3_REV	TCTGGGGAATATAAGTCGACGAAGACCCATCTACACTTAG	Cloning_entry_gRNA_Cas12a
	ccdB_FW	CTAAGTGTAGATGGGTCTTCGTCGACTTATATTCCCCAGA	Cloning_entry_gRNA_Cas12a
	ccdB_REV	TTGTCTTCGCGGCCGCATTAGGCAC	Cloning_entry_gRNA_Cas12a
	crRNAmono_L_A	AGAAGTGAAGCTTGGTCTCAACCTCATGAATCCAAACCACACGG	Cloning_entry_gRNA_Cas12a
	crRNAmono_R_B	TAATGCGGCCGCGAAGACAAAACATGAGACCGAATTCTCGCCCT	Cloning_entry_gRNA_Cas12a
	crRNAmono_L_B	AGAAGTGAAGCTTGGTCTCAAACACATGAATCCAAACCACACGG	Cloning_entry_gRNA_Cas12a
	crRNAmono_R_C	TAATGCGGCCGCGAAGACAAGGCTTGAGACCGAATTCTCGCCCT	Cloning_entry_gRNA_Cas12a
	crRNAmono_L_C	AGAAGTGAAGCTTGGTCTCAGGCTCATGAATCCAAACCACACGG	Cloning_entry_gRNA_Cas12a
	crRNAmono_R_D	TAATGCGGCCGCGAAGACAATCAGTGAGACCGAATTCTCGCCCT	Cloning_entry_gRNA_Cas12a
	crRNAmono_L_D	AGAAGTGAAGCTTGGTCTCATCAGCATGAATCCAAACCACACGG	Cloning_entry_gRNA_Cas12a
	crRNAmono_R_E	TAATGCGGCCGCGAAGACAACTGCTGAGACCGAATTCTCGCCCT	Cloning_entry_gRNA_Cas12a
	crRNAmono_L_E	AGAAGTGAAGCTTGGTCTCACTGCCATGAATCCAAACCACACGG	Cloning_entry_gRNA_Cas12a
	crRNAmono_R_F	TAATGCGGCCGCGAAGACAAACTATGAGACCGAATTCTCGCCCT	Cloning_entry_gRNA_Cas12a
	crRNAmono_L_F	AGAAGTGAAGCTTGGTCTCAACTACATGAATCCAAACCACACGG	Cloning_entry_gRNA_Cas12a
	crRNAmono_R_G	TAATGCGGCCGCGAAGACAAGTATTGAGACCGAATTCTCGCCCT	Cloning_entry_gRNA_Cas12a
3247	3247_F_CaMV_ter	AGAAGTGAAGCTTGGTCTCACTGCGAATTCGGTACGCTGAAATC	Cloning_entry_CaMV-ter
3273	3273_CamV-TE_rev	AGGGCGAGAATTCGGTCTCATAGTCGGTGTGAGGGAACTAGTT	Cloning_entry_CaMV-ter
3539	3539_GFP-Cas12aABE-Gao_F	TACTAAGTGTAGATCTGAAGCACTACACGCCGTAGGT	Clonning_entry_ABE-Reporter_Cas12a
3540	3540_GFP-Cas12aABE-Gao_R	GGCCACCTACGGCGTGTAGTGCTTCAGATCTACACTT	Clonning_entry_ABE-Reporter_Cas12a
2379	2379_GFP_F_CD	AGAAGTGAAGCTTGGTCTCAGGCTCCATGGTGAGCAAGGGCGAGGA	Cloning_entry_FLARE-GFP
2380	2380_GFP_R_CD	AGGGCGAGAATTCGGTCTCACTGACTTGTACAGCTCGTCCATGC	Cloning_entry_FLARE-GFP
2381	2381_BE-FLARE_F1_mut	ACCCTCGTTTCCACCCTGACTCACGGGG	Cloning_entry_FLARE-GFP
2382	2382_BE-FLARE_R1_mut	TGAGTCAGGGTGGAAACGAGGGTGGGCCAGGGC	Cloning_entry_FLARE-GFP
2473	2473_F_Cm-ccdB_BbsI-HH-Rib	AAACGAGTAAGCTCGTCTAATTTCTACTGGGTCTTCGCGGCCGCATTAGGCACC	Cloning_entry_HH-HDV-ccdB
2474	2474_R_Cm-ccdB-BbSI-HH-Rib	CAGCGAGGAGGCTGGGACCATGCCGGCCAGGTCTTCGTCGACTTATATTCCCCAGA	Cloning_entry_HH-HDV-ccdB
2519	TadA-ABE8e_32aa_rev	AGGGCGAGAATTCGGTCTCAAGCCTGACCCCCCGCTGCTGCC	Cloning_entry TadA8e
2520	TadA-ABE8-20m_32aa_rev	AGGGCGAGAATTCGGTCTCAAGCCGCTGCCGCCGGAGCTGCCGCCGGAACTTTCGGGTGTGGCGGA	Cloning_entry TadA8e
2521	TadA-ABE8-20m_for	AGAAGTGAAGCTTGGTCTCAAACAATGTCCGAAGTCGAGTTTTCC	Cloning_entry TadA8e
2522	TadA-ABE8e_for	AGAAGTGAAGCTTGGTCTCAAACAATGTCTGAGGTGGAGTTTTCCC	Cloning_entry TadA8e
2840	2840_ABE-Cas9-reporter2_R1	GGGTAGCGGCTGAAGCACTACACGCCGTAGGTCAGGGTGG	Cloning_entry ABE-Cas9_reporter
2841	2841_ABE-Cas9-reporter2_F1	CGTGTAGTGCTTCAGCCGCTACCCC	Cloning_entry ABE-Cas9_reporter
3316	3316_F_EvoFERNY	AGAAGTGAAGCTTGGTCTCAAACAATGTTTGAGAGGAACTACGACCC	Cloning_entry evoFERNY
3317	3317_R_EvoFERNY_32aaLink	AGGGCGAGAATTCGGTCTCAAGCCGCTGCCGCCGCTGCTGCC	Cloning_entry evoFERNY
3318	3318_R1_Ferny-XTEN	TTCTGAAGTTCCAGGAGTTTCAGAACCAGACAGCTTCAGGCTATACTGCT	Cloning_entry evoFERNY
3319	3319_R2_Ferny_XTEN	AGGGCGAGAATTCGGTCTCAAGCCGGATTCAGGAGTAGCAGATTCTGAAGTTCCAGGAGTTT	Cloning_entry evoFERNY
3374	3374_R_NLS-UGI-NLS_P2A	AACCTTCCTCTTCTTCTTGG	Cloning_entry_NLS -UGI-NLS-P2A-GFP
3375	3375_F_P2A-GFP	AGCCCCAAGAAGAAGAGGAAGGTTGCTACTAATTTTTCTCTTCTT	Cloning_entry_NLS -UGI-NLS-P2A-GFP

## Sheet: Taqman
Name	Sequence (5'-3')	Description
PRIM1024	AGTCGACCGTGTACGTCTCC	forward primer for the bar gene
WAA268	TTCAGCAGGTGGGTGTAGAGC	reverse primer for the bar gene
PRIM1144	AGTCTAACGGACACCAACCAGC	forward primer for the PubiZm sequence
PRIM1145	GTGCCGTCTGCTTCGCTT	reverse primer for the PubiZm sequence
NVH056	GCCGCTCGCCATGGA	forward primer for the wheat Waxy D1 gene
NVH057	CCATGCACCAGAACTTCCTTTT	reverse primer for the wheat Waxy D1 gene
TM1783	6-FAM 5' - ACCAGCGGACGGGACTGGG - 3' BHQ-1	bar gene probe
TM1842	6-FAM 5' - ACCAGCAGCGTCGCGTCGG - 3' BHQ-1	PubiZm sequence probe
TM1365	JOE 5' - AACGTCGCCGCTCCCTGAAGAGA - 3' BHQ-1	wheat Waxy D1 gene probe
